# Supplementary material for: Methyl 2-(benzene­sulfonamido)acetate
Source: Acta Crystallogr Sect E Struct Rep Online. 2009 May 7;65(Pt 6):o1204. doi: 10.1107/S160053680901616X (PMC2969744; doi:10.1107/S160053680901616X)
Supplement: Supplementary file 2 [file e-65-o1204-Isup2.hkl]

# 
# h,k,l, Fc-squared, Fo-squared, sigma(Fo-squared) and status flag 
# 
data_I
_shelx_title ' IUK02_0m in P2(1)' 
_shelx_refln_list_code          4 
_shelx_F_calc_maximum       63.10 
_exptl_crystal_F_000       240.00 
_reflns_d_resolution_high  0.7500 
 
loop_ 
 _symmetry_equiv_pos_as_xyz 
 'x, y, z' 
 '-x, y+1/2, -z' 
 
_cell_length_a     9.7268 
_cell_length_b     5.0781 
_cell_length_c    10.9286 
_cell_angle_alpha  90.000 
_cell_angle_beta  100.087 
_cell_angle_gamma  90.000 
 
_shelx_F_squared_multiplier     1.000 
 
loop_ 
 _refln_index_h 
 _refln_index_k 
 _refln_index_l 
 _refln_F_squared_calc 
 _refln_F_squared_meas 
 _refln_F_squared_sigma 
 _refln_observed_status 
   0  -4   0       19.30       15.99      2.54 o 
   1  -4   0       57.70       55.30      1.73 o 
   2  -4   0       91.09       86.43      4.13 o 
  10  -4   0        4.45        2.48      2.83 o 
   1  -3   0       68.17       66.28      2.26 o 
   2  -3   0       37.03       41.09      1.39 o 
   3  -3   0       26.65       30.96      1.31 o 
   4  -3   0       15.53       16.98      1.11 o 
   5  -3   0       56.80       53.64      2.06 o 
   6  -3   0      197.24      181.99      8.65 o 
  10  -3   0       16.08       21.05      3.92 o 
  11  -3   0        2.94        0.12      2.59 o 
   0  -2   0      362.38      348.69      7.40 o 
   1  -2   0      245.59      251.54      4.61 o 
   2  -2   0      195.16      194.93      3.80 o 
   3  -2   0      156.54      148.19      3.23 o 
   4  -2   0      427.31      397.24      7.32 o 
   5  -2   0      272.99      267.33      5.54 o 
   6  -2   0      203.76      196.88      4.67 o 
   7  -2   0        2.28        1.40      0.96 o 
   8  -2   0       60.62       65.71      8.87 o 
   9  -2   0       65.33       69.59      4.59 o 
  10  -2   0        4.69        6.62      2.57 o 
  11  -2   0        5.85        5.17      2.68 o 
  12  -2   0       16.19       15.96      3.78 o 
   1  -1   0      433.04      450.18      6.92 o 
   2  -1   0     3974.03     3953.04     49.60 o 
   3  -1   0      958.67      922.66     12.09 o 
   4  -1   0      274.04      297.83      4.93 o 
   5  -1   0       46.96       46.53      1.80 o 
   6  -1   0      101.68      103.35      3.87 o 
   7  -1   0      171.40      158.51      3.62 o 
   8  -1   0       45.21       42.52      2.58 o 
   9  -1   0       14.92       19.23      2.23 o 
  10  -1   0       34.65       27.72      9.93 o 
  11  -1   0       57.71       52.64      3.99 o 
  12  -1   0       23.47       18.49      4.02 o 
   2   0   0     1276.07     1361.86     13.65 o 
   3   0   0       30.09       33.50      0.82 o 
   4   0   0        5.57        7.21      0.49 o 
   5   0   0        6.26        5.84      0.58 o 
   6   0   0       31.27       42.56      1.44 o 
   7   0   0       19.22       20.72      1.49 o 
   8   0   0      123.21      120.03      4.27 o 
   9   0   0      530.97      478.98     10.19 o 
  10   0   0       12.68       11.15      2.32 o 
  11   0   0       18.70       21.66      2.63 o 
  12   0   0       32.69       38.14      5.15 o 
   1   1   0      437.35      442.94      5.89 o 
   2   1   0     3982.10     3910.41     56.46 o 
   3   1   0      948.96      935.19     13.21 o 
   4   1   0      271.12      301.28      4.14 o 
   5   1   0       45.42       50.93      1.31 o 
   6   1   0      101.09      103.08      2.29 o 
   7   1   0      168.59      174.47      4.61 o 
   8   1   0       44.06       45.32      4.35 o 
   9   1   0       14.44       15.90      1.65 o 
  10   1   0       33.43       35.35      2.36 o 
  11   1   0       58.13       58.17      3.80 o 
  12   1   0       23.44       22.04      2.83 o 
   0   2   0      353.47      353.18      7.85 o 
   1   2   0      241.26      257.47      4.47 o 
   2   2   0      195.87      198.87      2.98 o 
   3   2   0      152.27      155.24      2.35 o 
   4   2   0      438.98      388.12      5.24 o 
   5   2   0      273.96      270.01      5.03 o 
   6   2   0      201.46      204.79      3.37 o 
   7   2   0        2.26        1.78      0.75 o 
   8   2   0       60.29       54.83      2.54 o 
   9   2   0       64.60       64.35      5.66 o 
  10   2   0        4.22        5.32      1.35 o 
  11   2   0        5.77        8.14      2.04 o 
  12   2   0       15.53       18.56      3.62 o 
   1   3   0       65.48       69.66      1.65 o 
   2   3   0       39.01       39.80      1.16 o 
   3   3   0       29.27       28.52      1.11 o 
   4   3   0       15.92       17.54      0.80 o 
   5   3   0       55.86       56.28      1.49 o 
   6   3   0      201.33      195.51      4.42 o 
   7   3   0      137.60      130.97      3.89 o 
   8   3   0       47.62       46.03      2.42 o 
   9   3   0        2.68        3.46      1.37 o 
  10   3   0       15.78       20.67      2.04 o 
  11   3   0        3.28        2.98      1.39 o 
   0   4   0       18.06       17.67      1.32 o 
   1   4   0       57.66       53.00      3.16 o 
   2   4   0       91.10       93.00      2.65 o 
   3   4   0       68.30       71.37      2.48 o 
   4   4   0      251.47      247.66      6.92 o 
   5   4   0      128.32      130.25      5.06 o 
   6   4   0        4.51        3.75      1.01 o 
   7   4   0       21.43       23.25      1.84 o 
   8   4   0       35.28       36.76      2.31 o 
   9   4   0        6.11        4.60      2.04 o 
  10   4   0        4.42        8.03      1.70 o 
   1   5   0      122.77      126.51      5.78 o 
   2   5   0      136.99      135.57      4.38 o 
   3   5   0       28.19       26.19      3.42 o 
   4   5   0        2.01        3.68      1.43 o 
   5   5   0        2.24        1.28      1.12 o 
   6   5   0       13.10       15.31      4.12 o 
   7   5   0       11.63       11.84      1.57 o 
   8   5   0        1.56        0.85      1.18 o 
   1   6   0       21.10       23.16      1.93 o 
   2   6   0       25.69       28.05      3.72 o 
   3   6   0        0.20        0.67      1.15 o 
   4   6   0       28.03       28.19      2.68 o 
   5   6   0       13.42       12.53      1.78 o 
 -10  -4   1       17.04       18.30      3.97 o 
  -2  -4   1      208.35      193.36      7.02 o 
  -1  -4   1       97.64       88.13      2.33 o 
   0  -4   1       29.45       27.29      1.55 o 
   1  -4   1       35.69       35.05      1.44 o 
   2  -4   1       20.62       17.43      2.00 o 
 -11  -3   1        0.57       -0.34      2.23 o 
 -10  -3   1        6.49        3.82      2.50 o 
  -9  -3   1       27.22       23.36      3.61 o 
  -6  -3   1       66.92       74.44      4.84 o 
  -5  -3   1      117.11      120.46      3.20 o 
  -4  -3   1      284.28      289.57      5.80 o 
  -3  -3   1      256.33      255.28      5.19 o 
  -2  -3   1        0.46        0.56      0.49 o 
  -1  -3   1       75.05       80.61      1.71 o 
   0  -3   1       31.02       25.84      0.88 o 
   1  -3   1       89.99       96.49      2.22 o 
   2  -3   1        3.02        3.52      0.70 o 
   3  -3   1      222.71      222.22      4.43 o 
   4  -3   1      179.46      169.96      3.77 o 
   5  -3   1      764.05      751.92     13.38 o 
   6  -3   1       97.40       81.53      5.50 o 
  10  -3   1       10.16        7.73      3.16 o 
  11  -3   1        3.49        1.11      2.60 o 
 -12  -2   1        7.13        5.99      2.78 o 
 -11  -2   1        6.56        5.76      2.60 o 
 -10  -2   1       20.88       14.90      3.00 o 
  -9  -2   1        8.27        6.17      1.79 o 
  -8  -2   1       36.87       32.13      1.99 o 
  -7  -2   1      305.87      295.17      6.51 o 
  -6  -2   1      397.71      402.52      7.99 o 
  -5  -2   1      112.58      114.86      4.63 o 
  -4  -2   1      170.50      185.16      4.00 o 
  -3  -2   1      529.21      565.95      9.87 o 
  -2  -2   1      291.26      302.18      7.93 o 
  -1  -2   1      322.36      333.65      5.94 o 
   0  -2   1       92.97       99.48      3.79 o 
   1  -2   1      272.90      254.54      3.92 o 
   2  -2   1      530.44      504.96      8.75 o 
   3  -2   1     1254.46     1214.85     20.62 o 
   4  -2   1      150.01      159.36      3.54 o 
   5  -2   1      220.30      234.04      4.99 o 
   6  -2   1      114.04      121.81      3.42 o 
   7  -2   1      231.80      245.51      9.71 o 
   8  -2   1       48.37       48.61      4.42 o 
   9  -2   1        0.42       -0.33      1.39 o 
  10  -2   1       38.64       32.62      4.29 o 
  11  -2   1       21.68       24.77      4.17 o 
  12  -2   1        9.19        6.69      3.39 o 
 -12  -1   1       26.05       21.16      3.95 o 
 -11  -1   1       32.05       32.93      3.08 o 
 -10  -1   1        7.90        5.89      2.51 o 
  -9  -1   1      223.23      208.20      4.70 o 
  -8  -1   1       76.03       75.86      3.78 o 
  -7  -1   1        1.62        1.32      0.68 o 
  -6  -1   1       17.91       23.51      1.22 o 
  -5  -1   1      377.28      424.16      6.87 o 
  -4  -1   1      559.66      595.17      8.89 o 
  -3  -1   1      624.06      647.76      7.85 o 
  -2  -1   1       30.24       32.73      0.74 o 
  -1  -1   1      936.40      925.68     12.42 o 
   0  -1   1     3831.31     3719.56     51.98 o 
   1  -1   1     1516.59     1513.23     17.84 o 
   2  -1   1      739.50      799.57      9.55 o 
   3  -1   1      143.13      158.50      3.24 o 
   4  -1   1      107.56      124.91      2.93 o 
   5  -1   1      128.96      128.86      3.19 o 
   6  -1   1       79.18       71.17      2.44 o 
   7  -1   1        4.43        4.30      0.99 o 
   8  -1   1       92.76       93.16      3.30 o 
   9  -1   1      154.85      138.35      7.99 o 
  10  -1   1       11.71        9.98      2.04 o 
  11  -1   1        1.17        1.90      1.82 o 
  12  -1   1        2.60        5.16      2.82 o 
 -12   0   1       11.56       11.81      2.40 o 
 -11   0   1       57.84       52.54      4.40 o 
 -10   0   1       28.13       29.19      2.18 o 
  -9   0   1      181.66      186.15      5.15 o 
  -8   0   1      204.73      208.27      4.48 o 
  -7   0   1       54.80       48.85      1.85 o 
  -6   0   1      108.89      110.36      2.33 o 
  -5   0   1       11.36       14.23      1.14 o 
  -4   0   1      650.02      704.33      8.02 o 
  -3   0   1        1.80        1.25      0.32 o 
  -2   0   1     2276.73     2291.72     24.43 o 
  -1   0   1     1688.56     1659.03     21.67 o 
   1   0   1      121.66      144.30      3.32 o 
   2   0   1      482.22      535.23      8.25 o 
   3   0   1      328.89      334.69      4.38 o 
   4   0   1      111.90      113.65      2.15 o 
   5   0   1        1.16        0.00      0.46 o 
   6   0   1       94.81      102.20      2.30 o 
   7   0   1        2.01        1.38      0.69 o 
   8   0   1       11.53       11.40      1.36 o 
   9   0   1       74.60       68.30      2.96 o 
  10   0   1       33.09       36.46      5.26 o 
  11   0   1      136.04      132.31      5.69 o 
  12   0   1       23.42       19.57      5.88 o 
 -12   1   1       26.30       26.81      3.01 o 
 -11   1   1       31.95       34.10      3.11 o 
 -10   1   1        8.31        6.70      1.42 o 
  -9   1   1      223.06      214.98      6.45 o 
  -8   1   1       73.47       73.92      3.27 o 
  -7   1   1        1.60        1.80      0.63 o 
  -6   1   1       17.70       20.47      1.04 o 
  -5   1   1      387.77      419.07      5.70 o 
  -4   1   1      574.96      580.31      7.43 o 
  -3   1   1      627.95      634.11      7.90 o 
  -2   1   1       30.01       31.45      0.97 o 
  -1   1   1      951.16      899.79     10.78 o 
   0   1   1     3850.00     3711.85     73.01 o 
   1   1   1     1499.36     1517.37     17.88 o 
   2   1   1      731.28      792.64     10.38 o 
   3   1   1      140.92      159.86      3.00 o 
   4   1   1      111.83      123.19      2.08 o 
   5   1   1      128.99      128.50      2.47 o 
   6   1   1       76.53       79.79      1.95 o 
   7   1   1        4.52        3.65      0.72 o 
   8   1   1       93.61       92.48      3.25 o 
   9   1   1      156.72      147.76      4.50 o 
  10   1   1       12.30        9.53      1.88 o 
  11   1   1        1.19        0.88      1.58 o 
  12   1   1        2.39        2.66      1.93 o 
 -12   2   1        7.43        6.40      1.74 o 
 -11   2   1        6.64        6.20      1.59 o 
 -10   2   1       20.12       20.88      3.43 o 
  -9   2   1        8.17       10.50      1.50 o 
  -8   2   1       36.73       33.95      2.03 o 
  -7   2   1      306.14      301.32      5.09 o 
  -6   2   1      397.29      405.24      7.82 o 
  -5   2   1      113.92      111.25      2.23 o 
  -4   2   1      171.02      185.65      2.88 o 
  -3   2   1      540.34      552.20     10.08 o 
  -2   2   1      303.98      297.03      6.23 o 
  -1   2   1      315.65      332.72      4.66 o 
   0   2   1       91.29      105.03      5.42 o 
   1   2   1      267.94      252.82      3.69 o 
   2   2   1      533.13      507.42      6.29 o 
   3   2   1     1252.23     1236.28     14.72 o 
   4   2   1      146.07      159.76      2.55 o 
   5   2   1      220.52      235.33      3.86 o 
   6   2   1      116.68      113.17      3.33 o 
   7   2   1      233.48      231.53      4.87 o 
   8   2   1       47.98       43.07      2.27 o 
   9   2   1        0.42        1.26      1.04 o 
  10   2   1       37.65       37.58      2.73 o 
  11   2   1       21.86       25.15      2.66 o 
  12   2   1        9.47        8.62      2.95 o 
 -11   3   1        0.67       -0.01      1.22 o 
 -10   3   1        6.49        4.25      1.38 o 
  -9   3   1       26.34       28.54      2.11 o 
  -8   3   1       53.32       48.69      2.50 o 
  -7   3   1       36.09       36.09      2.01 o 
  -6   3   1       66.69       66.42      2.56 o 
  -5   3   1      117.42      117.88      2.86 o 
  -4   3   1      283.31      287.11      4.53 o 
  -3   3   1      254.13      265.83      4.33 o 
  -2   3   1        0.41        0.60      0.36 o 
  -1   3   1       72.78       82.06      2.16 o 
   0   3   1       27.40       29.58      0.98 o 
   1   3   1       89.12       96.15      2.02 o 
   2   3   1        3.23        2.82      0.84 o 
   3   3   1      219.97      219.41      3.19 o 
   4   3   1      180.16      169.05      3.09 o 
   5   3   1      767.89      746.78     13.56 o 
   6   3   1       97.58       92.69      2.40 o 
   7   3   1       23.15       25.53      2.53 o 
   8   3   1       22.17       21.51      1.81 o 
   9   3   1       20.19       24.16      2.03 o 
  10   3   1        9.77        9.10      1.59 o 
  11   3   1        3.48        5.08      1.64 o 
 -10   4   1       17.01       21.86      2.20 o 
  -9   4   1        1.47        2.30      1.19 o 
  -8   4   1        5.45        3.53      1.16 o 
  -7   4   1       10.96       13.61      1.53 o 
  -6   4   1       21.25       22.29      1.66 o 
  -5   4   1      107.06      105.47      3.26 o 
  -4   4   1        8.61        7.19      0.80 o 
  -3   4   1       27.13       26.56      1.08 o 
  -2   4   1      205.07      206.02      3.96 o 
  -1   4   1       95.95       95.02      2.23 o 
   0   4   1       28.78       28.82      1.14 o 
   1   4   1       34.13       37.68      1.29 o 
   2   4   1       18.56       17.98      0.94 o 
   3   4   1      192.10      191.04      5.69 o 
   4   4   1       71.79       66.76      1.99 o 
   5   4   1        2.06        2.00      0.57 o 
   6   4   1        7.54        9.84      1.25 o 
   7   4   1       85.71       79.92      3.06 o 
   8   4   1       26.60       22.44      1.93 o 
   9   4   1       12.20       13.23      2.01 o 
  10   4   1        4.92        5.48      1.61 o 
  -8   5   1       15.52       14.58      1.81 o 
  -7   5   1       41.13       46.65      4.35 o 
  -6   5   1        4.37        3.28      1.37 o 
  -5   5   1       28.53       30.56      3.45 o 
  -4   5   1       37.21       35.44      2.29 o 
  -3   5   1        8.95        6.88      1.62 o 
  -2   5   1       22.60       22.40      1.75 o 
  -1   5   1       17.59       17.29      1.25 o 
   0   5   1       68.07       69.40      2.86 o 
   1   5   1      129.07      124.72      3.20 o 
   2   5   1       23.57       26.46      1.62 o 
   3   5   1        3.69        2.18      0.78 o 
   4   5   1        8.21       11.12      1.41 o 
   5   5   1       10.80        9.12      2.03 o 
   6   5   1        2.13        2.52      1.47 o 
   7   5   1        4.19        3.64      1.24 o 
   8   5   1        0.45        1.09      1.21 o 
  -5   6   1        9.68       11.77      1.83 o 
  -4   6   1        4.72        2.75      1.41 o 
  -3   6   1       32.12       37.64      2.47 o 
  -2   6   1       84.43       97.21      3.84 o 
  -1   6   1       34.41       39.89      3.03 o 
   0   6   1        8.42        7.08      2.06 o 
   1   6   1       16.26       16.88      1.98 o 
   2   6   1        6.45        2.79      2.16 o 
   3   6   1       11.59       13.58      2.83 o 
   4   6   1       12.49       11.25      1.50 o 
   5   6   1        5.02        8.21      1.54 o 
 -10  -4   2        4.27       -1.55      2.39 o 
  -9  -4   2       27.13       21.98      3.67 o 
  -2  -4   2       25.16       22.80      2.27 o 
  -1  -4   2       71.16       69.62      2.00 o 
   0  -4   2       62.09       65.21      2.88 o 
   1  -4   2      151.97      163.93      4.74 o 
   2  -4   2       13.50       14.23      2.02 o 
 -11  -3   2        8.07        8.77      3.11 o 
 -10  -3   2       17.49       17.85      3.32 o 
  -9  -3   2        7.44       13.10      2.95 o 
  -8  -3   2        5.62        5.33      2.19 o 
  -6  -3   2      314.15      299.95     10.65 o 
  -5  -3   2      231.09      237.28      5.28 o 
  -4  -3   2       16.65       19.39      1.23 o 
  -3  -3   2       92.52       97.64      2.98 o 
  -2  -3   2       28.78       21.90      1.11 o 
  -1  -3   2      241.12      229.75      5.70 o 
   0  -3   2       65.52       67.36      1.68 o 
   1  -3   2       27.89       25.68      1.59 o 
   2  -3   2       16.87       15.26      0.87 o 
   3  -3   2      515.25      492.22     16.10 o 
   4  -3   2      288.02      277.48      7.93 o 
   5  -3   2       70.46       71.75      4.84 o 
   6  -3   2      112.39       93.92      6.19 o 
  10  -3   2        2.44        6.40      2.94 o 
  11  -3   2        0.36        0.14      2.70 o 
 -12  -2   2       16.54       15.03      3.62 o 
 -11  -2   2       18.32       16.25      3.45 o 
 -10  -2   2        3.14        1.10      2.01 o 
  -9  -2   2       53.93       46.45      4.18 o 
  -8  -2   2      151.02      139.14      4.02 o 
  -7  -2   2      197.59      195.50      4.13 o 
  -6  -2   2       31.80       35.12      2.30 o 
  -5  -2   2        6.94        7.09      1.01 o 
  -4  -2   2      285.74      285.42      5.69 o 
  -3  -2   2      859.34      886.78     15.41 o 
  -2  -2   2      366.51      372.39      6.88 o 
  -1  -2   2       93.08      106.73      1.94 o 
   0  -2   2       58.47       54.82      1.96 o 
   1  -2   2     1010.72     1018.13     37.74 o 
   2  -2   2      529.73      535.20      9.23 o 
   3  -2   2      109.34      114.97      2.62 o 
   4  -2   2      232.67      234.11      4.77 o 
   5  -2   2      349.69      357.10      7.05 o 
   6  -2   2      273.15      277.77     12.55 o 
   7  -2   2       27.78       22.95      3.31 o 
   8  -2   2       56.56       52.16      4.88 o 
   9  -2   2        4.74        3.46      1.77 o 
  10  -2   2       25.70       25.53      4.13 o 
  11  -2   2        8.82        9.86      3.25 o 
 -12  -1   2        3.49        6.68      2.67 o 
 -11  -1   2       19.27       21.09      3.47 o 
 -10  -1   2       76.37       73.11      3.16 o 
  -9  -1   2      197.65      194.82      4.49 o 
  -8  -1   2       29.88       27.92      1.60 o 
  -7  -1   2      245.50      236.38      4.65 o 
  -6  -1   2       35.34       35.10      1.45 o 
  -5  -1   2       75.83       88.79      2.16 o 
  -4  -1   2       24.08       33.64      1.20 o 
  -3  -1   2      284.83      316.62      4.55 o 
  -2  -1   2      184.78      171.37      2.58 o 
  -1  -1   2      736.98      716.82      9.17 o 
   0  -1   2     2683.42     2601.88     36.10 o 
   1  -1   2     2170.42     2300.56     26.62 o 
   2  -1   2     1637.69     1731.03     25.05 o 
   3  -1   2      364.65      373.07      7.35 o 
   4  -1   2       23.16       30.91      1.69 o 
   5  -1   2        6.56        5.81      1.04 o 
   6  -1   2       82.54       73.62      3.15 o 
   7  -1   2       43.26       43.35      2.16 o 
   8  -1   2      206.54      196.52      9.56 o 
   9  -1   2       98.42       87.05      8.61 o 
  10  -1   2       71.92       71.58      5.38 o 
  11  -1   2       41.47       39.28      3.53 o 
  12  -1   2       13.39       14.07      3.83 o 
 -12   0   2       27.79       23.71      2.91 o 
 -11   0   2        9.16       10.18      2.07 o 
 -10   0   2        5.06        3.90      1.27 o 
  -9   0   2       35.32       36.79      1.91 o 
  -8   0   2        0.16        0.16      0.74 o 
  -7   0   2      281.76      263.72      5.05 o 
  -6   0   2        3.02        2.30      0.67 o 
  -5   0   2      628.70      695.10      9.40 o 
  -4   0   2      352.65      334.63      4.13 o 
  -3   0   2       73.63       91.63      1.34 o 
  -2   0   2       20.75       25.87      0.58 o 
  -1   0   2     3027.20     3055.31     30.30 o 
   0   0   2      177.65      169.48      2.18 o 
   1   0   2       16.25       13.34      0.62 o 
   2   0   2     1899.93     2044.26     45.46 o 
   3   0   2        1.82        1.64      0.64 o 
   4   0   2      135.34      122.63      2.30 o 
   5   0   2       50.65       47.51      1.43 o 
   6   0   2        2.47        3.32      0.71 o 
   7   0   2        2.18        3.39      0.82 o 
   8   0   2       80.07       72.24      5.06 o 
   9   0   2       37.18       40.53      2.98 o 
  10   0   2       71.21       65.14      7.00 o 
  11   0   2       17.79       17.68      2.70 o 
  12   0   2        9.17        6.82      2.21 o 
 -12   1   2        3.60        1.63      1.65 o 
 -11   1   2       19.22       19.87      2.05 o 
 -10   1   2       74.43       74.53      3.20 o 
  -9   1   2      197.77      190.10      5.26 o 
  -8   1   2       30.03       30.03      1.90 o 
  -7   1   2      245.58      233.17      4.66 o 
  -6   1   2       37.37       32.30      1.08 o 
  -5   1   2       81.26       86.82      1.72 o 
  -4   1   2       25.08       30.38      0.89 o 
  -3   1   2      290.44      318.12      3.86 o 
  -2   1   2      184.62      165.83      2.33 o 
  -1   1   2      735.10      709.31     11.20 o 
   0   1   2     2688.17     2545.49     30.32 o 
   1   1   2     2165.98     2260.91     26.68 o 
   2   1   2     1615.51     1713.51     20.18 o 
   3   1   2      349.76      389.97      5.00 o 
   4   1   2       25.01       29.11      1.35 o 
   5   1   2        6.55        6.04      0.65 o 
   6   1   2       86.55       75.10      2.55 o 
   7   1   2       44.26       43.26      1.61 o 
   8   1   2      209.22      210.02      5.51 o 
   9   1   2       99.32       90.11      4.77 o 
  10   1   2       71.49       74.65      4.08 o 
  11   1   2       41.66       41.57      3.41 o 
  12   1   2       13.14       15.69      2.70 o 
 -12   2   2       16.97       18.68      2.22 o 
 -11   2   2       18.95       18.04      2.07 o 
 -10   2   2        3.19        5.24      1.38 o 
  -9   2   2       54.48       51.83      2.59 o 
  -8   2   2      147.01      143.13      4.62 o 
  -7   2   2      194.35      188.68      4.08 o 
  -6   2   2       32.27       33.83      1.77 o 
  -5   2   2        7.74        7.65      0.65 o 
  -4   2   2      290.25      285.34      4.08 o 
  -3   2   2      873.78      904.16     11.00 o 
  -2   2   2      369.56      384.88      5.42 o 
  -1   2   2       95.54      109.79      3.59 o 
   0   2   2       53.31       57.60      2.11 o 
   1   2   2      992.95      989.62     17.15 o 
   2   2   2      525.12      535.05      6.63 o 
   3   2   2      109.23      116.92      2.18 o 
   4   2   2      228.30      235.31      3.45 o 
   5   2   2      345.49      360.76      5.47 o 
   6   2   2      278.36      267.78      4.52 o 
   7   2   2       28.12       26.36      3.12 o 
   8   2   2       58.24       59.87      3.08 o 
   9   2   2        5.52        4.90      2.10 o 
  10   2   2       25.26       26.29      2.46 o 
  11   2   2        9.00        8.01      3.33 o 
 -11   3   2        8.14        7.23      1.70 o 
 -10   3   2       16.76       20.78      2.77 o 
  -9   3   2        7.07        6.92      1.42 o 
  -8   3   2        5.65        6.30      1.26 o 
  -7   3   2       37.49       39.29      2.12 o 
  -6   3   2      314.46      313.11      6.84 o 
  -5   3   2      231.39      246.53      4.60 o 
  -4   3   2       16.25       19.74      1.84 o 
  -3   3   2       95.12       93.47      2.82 o 
  -2   3   2       26.45       23.01      1.13 o 
  -1   3   2      237.09      235.59      9.51 o 
   0   3   2       64.02       64.37      2.80 o 
   1   3   2       28.15       26.83      1.33 o 
   2   3   2       16.78       14.83      0.66 o 
   3   3   2      517.87      484.63      6.75 o 
   4   3   2      290.95      279.39      4.01 o 
   5   3   2       70.62       66.73      2.17 o 
   6   3   2      114.41      108.97      2.56 o 
   7   3   2       50.44       51.80      3.39 o 
   8   3   2       43.47       46.32      2.45 o 
   9   3   2        2.24        2.19      1.16 o 
  10   3   2        2.52        4.56      1.46 o 
  11   3   2        0.41        1.77      2.37 o 
 -10   4   2        4.31        6.22      1.61 o 
  -9   4   2       27.63       27.26      2.18 o 
  -8   4   2       34.34       31.26      2.19 o 
  -7   4   2        1.29        2.25      1.01 o 
  -6   4   2        6.28        8.28      1.39 o 
  -5   4   2       13.63       16.30      1.70 o 
  -4   4   2      139.47      129.41      3.53 o 
  -3   4   2      145.06      144.74      2.82 o 
  -2   4   2       24.09       22.29      1.09 o 
  -1   4   2       72.35       71.35      2.24 o 
   0   4   2       63.62       60.04      1.60 o 
   1   4   2      153.99      159.70      4.81 o 
   2   4   2       14.65       13.83      0.76 o 
   3   4   2       77.35       76.93      4.28 o 
   4   4   2        4.29        4.96      0.86 o 
   5   4   2       27.73       27.84      1.37 o 
   6   4   2       76.39       69.97      2.69 o 
   7   4   2       22.23       23.91      2.60 o 
   8   4   2       26.47       23.28      1.97 o 
   9   4   2       22.68       25.52      2.99 o 
  -8   5   2        4.92        5.83      1.60 o 
  -7   5   2        2.75        3.93      1.57 o 
  -6   5   2       17.09       17.10      1.98 o 
  -5   5   2       39.33       36.15      2.45 o 
  -4   5   2        2.95        2.15      1.18 o 
  -3   5   2       89.22       87.17      4.90 o 
  -2   5   2      147.30      150.74      3.78 o 
  -1   5   2       34.47       34.42      1.91 o 
   0   5   2        8.94        7.28      0.89 o 
   1   5   2        7.10        6.55      1.40 o 
   2   5   2        7.63        5.35      1.58 o 
   3   5   2       22.33       25.99      1.22 o 
   4   5   2       61.02       64.46      2.10 o 
   5   5   2        1.18        0.57      0.96 o 
   6   5   2       32.38       32.72      1.97 o 
   7   5   2       20.40       22.65      2.55 o 
   8   5   2        8.63        7.73      1.53 o 
  -5   6   2        3.87        2.20      1.42 o 
  -4   6   2        8.63        9.12      1.68 o 
  -3   6   2       17.00       16.20      2.38 o 
  -2   6   2        7.69        7.50      1.40 o 
  -1   6   2        4.47        3.99      1.15 o 
   0   6   2       30.63       28.14      3.30 o 
   1   6   2       40.38       42.68      3.95 o 
   2   6   2       13.28       12.06      2.80 o 
   3   6   2        0.84       -0.76      2.01 o 
   4   6   2        2.10        2.63      2.35 o 
   5   6   2        3.35       11.97      3.19 o 
 -10  -4   3       38.06       46.06      4.86 o 
  -9  -4   3       14.03       15.45      3.35 o 
  -1  -4   3       61.89       62.37      3.64 o 
   0  -4   3       64.14       63.23      3.75 o 
   1  -4   3       21.12       24.09      2.49 o 
   2  -4   3      115.17      117.77      5.36 o 
 -11  -3   3        4.89        6.40      2.84 o 
 -10  -3   3        6.24        7.51      2.60 o 
  -9  -3   3       19.74       16.47      2.98 o 
  -8  -3   3       92.00       94.68      5.57 o 
  -6  -3   3       22.52       26.28      2.74 o 
  -5  -3   3       16.06       14.08      1.23 o 
  -4  -3   3      115.97      108.80      2.96 o 
  -3  -3   3      230.41      222.99      6.18 o 
  -2  -3   3      158.16      172.70      4.69 o 
  -1  -3   3      152.44      158.83      5.15 o 
   0  -3   3      298.66      284.01     12.84 o 
   1  -3   3      176.53      156.28      7.25 o 
   2  -3   3       18.32       18.24      2.68 o 
   3  -3   3      114.10      106.59      3.69 o 
   4  -3   3      102.17      104.79      5.87 o 
   5  -3   3       59.61       55.60      4.55 o 
   6  -3   3        5.89        6.43      2.41 o 
  10  -3   3       15.97       10.49      3.48 o 
 -12  -2   3        6.14        4.01      2.81 o 
 -11  -2   3       16.30       14.12      3.18 o 
 -10  -2   3       50.17       44.79      4.36 o 
  -9  -2   3       45.99       41.90      3.88 o 
  -8  -2   3       18.58       17.84      1.90 o 
  -7  -2   3       34.32       37.94      1.73 o 
  -6  -2   3      202.22      210.75      4.22 o 
  -5  -2   3      122.48      133.24      3.45 o 
  -4  -2   3       46.93       51.69      1.86 o 
  -3  -2   3      127.88      149.14      3.34 o 
  -2  -2   3      170.85      145.10      3.73 o 
  -1  -2   3      237.53      198.64      3.78 o 
   0  -2   3      280.46      262.73      6.16 o 
   1  -2   3       82.37       87.11      3.11 o 
   2  -2   3      277.98      313.97      5.94 o 
   3  -2   3      446.15      421.64     10.17 o 
   4  -2   3       13.06       12.85      1.22 o 
   5  -2   3       19.47       21.52      1.63 o 
   6  -2   3      114.91      116.61      6.59 o 
   7  -2   3       50.81       55.32      4.49 o 
   8  -2   3       15.57       13.92      3.12 o 
   9  -2   3       13.82       11.37      2.12 o 
  10  -2   3        1.85        2.74      2.51 o 
  11  -2   3        7.47        6.55      3.20 o 
 -12  -1   3        9.20        7.17      2.73 o 
 -11  -1   3       15.29       21.43      3.38 o 
 -10  -1   3       15.08       14.33      1.73 o 
  -9  -1   3       10.86       10.35      1.58 o 
  -8  -1   3      211.00      194.68      4.35 o 
  -7  -1   3      475.80      447.47      8.02 o 
  -6  -1   3       71.50       74.27      2.12 o 
  -5  -1   3      251.53      277.91      6.07 o 
  -4  -1   3      504.09      506.85      7.92 o 
  -3  -1   3      477.26      541.49      7.32 o 
  -2  -1   3      469.38      506.91      6.06 o 
  -1  -1   3       18.25       20.89      0.70 o 
   0  -1   3      279.76      288.94      3.67 o 
   1  -1   3     2909.97     3020.12     49.64 o 
   2  -1   3     2080.17     2153.30     36.91 o 
   3  -1   3        9.11        9.67      1.08 o 
   4  -1   3      575.17      565.15     20.64 o 
   5  -1   3       64.19       69.32      2.88 o 
   6  -1   3       77.88       75.60      6.70 o 
   7  -1   3       72.58       68.44      2.75 o 
   8  -1   3       42.15       40.02      4.03 o 
   9  -1   3       16.43       13.33      2.16 o 
  10  -1   3       38.94       41.93      3.42 o 
  11  -1   3       36.50       28.14      3.24 o 
 -12   0   3        0.19        0.26      1.56 o 
 -11   0   3       12.79       11.55      1.54 o 
 -10   0   3       54.62       56.93      2.41 o 
  -9   0   3      259.76      247.71      5.28 o 
  -8   0   3        0.03       -0.64      0.64 o 
  -7   0   3       36.99       37.58      1.64 o 
  -6   0   3       44.73       41.73      1.59 o 
  -5   0   3       47.59       46.91      1.38 o 
  -4   0   3      301.92      291.70      3.98 o 
  -3   0   3       27.25       27.65      0.70 o 
  -2   0   3      460.24      456.21      4.84 o 
  -1   0   3     1732.65     1682.19     18.02 o 
   0   0   3     2669.48     2572.79     29.74 o 
   1   0   3      352.02      340.50      4.81 o 
   2   0   3      170.09      148.95      4.45 o 
   3   0   3       18.04       12.25      0.90 o 
   4   0   3      379.74      373.11      6.40 o 
   5   0   3      308.35      301.24      4.82 o 
   6   0   3       76.65       80.95      2.60 o 
   7   0   3       64.78       61.77      2.19 o 
   8   0   3      210.98      209.38      6.08 o 
   9   0   3      105.75       94.88      4.44 o 
  10   0   3       65.10       60.93      7.99 o 
  11   0   3       45.92       37.71      7.61 o 
  12   0   3        1.16        0.13      3.29 o 
 -12   1   3        9.42        9.23      1.78 o 
 -11   1   3       14.79       14.95      1.91 o 
 -10   1   3       14.78       16.62      1.84 o 
  -9   1   3       10.05       11.14      2.25 o 
  -8   1   3      204.55      207.80      4.45 o 
  -7   1   3      471.52      444.23      7.66 o 
  -6   1   3       69.84       76.15      1.76 o 
  -5   1   3      253.38      276.76      5.61 o 
  -4   1   3      503.20      511.91      7.38 o 
  -3   1   3      494.19      527.42      6.17 o 
  -2   1   3      478.73      488.90      5.67 o 
  -1   1   3       18.52       19.74      0.81 o 
   0   1   3      269.96      292.02      5.78 o 
   1   1   3     2869.83     3026.33     35.21 o 
   2   1   3     2068.66     2155.48     25.23 o 
   3   1   3        9.16       11.11      0.69 o 
   4   1   3      576.56      565.70     10.41 o 
   5   1   3       64.76       68.63      1.95 o 
   6   1   3       81.89       72.37      1.96 o 
   7   1   3       73.35       71.99      2.76 o 
   8   1   3       42.65       43.30      2.28 o 
   9   1   3       17.46       16.44      1.83 o 
  10   1   3       38.30       41.11      3.70 o 
  11   1   3       36.21       35.54      3.42 o 
 -12   2   3        6.16        5.67      1.72 o 
 -11   2   3       15.63       17.81      2.85 o 
 -10   2   3       49.11       52.02      3.20 o 
  -9   2   3       45.08       45.67      2.43 o 
  -8   2   3       17.93       16.23      1.55 o 
  -7   2   3       34.87       37.26      1.70 o 
  -6   2   3      199.28      212.75      3.54 o 
  -5   2   3      127.72      137.22      2.48 o 
  -4   2   3       47.89       51.83      3.00 o 
  -3   2   3      129.51      148.35      2.39 o 
  -2   2   3      166.85      148.31      2.78 o 
  -1   2   3      229.55      203.55      3.08 o 
   0   2   3      285.40      256.11      5.12 o 
   1   2   3       82.45       86.90      2.53 o 
   2   2   3      277.41      314.15      4.63 o 
   3   2   3      433.51      445.76      6.36 o 
   4   2   3       12.03       13.74      0.74 o 
   5   2   3       19.97       19.09      1.09 o 
   6   2   3      116.43      111.32      2.69 o 
   7   2   3       53.80       44.03      2.15 o 
   8   2   3       17.10       13.28      2.18 o 
   9   2   3       14.18       13.57      1.72 o 
  10   2   3        1.89        4.46      1.64 o 
  11   2   3        7.46        6.12      2.08 o 
 -11   3   3        5.08        4.40      1.52 o 
 -10   3   3        6.08        7.19      1.52 o 
  -9   3   3       20.07       21.45      1.93 o 
  -8   3   3       91.60       85.34      3.31 o 
  -7   3   3       28.49       29.64      1.87 o 
  -6   3   3       23.61       24.21      1.88 o 
  -5   3   3       15.37       15.37      0.89 o 
  -4   3   3      115.02      105.93      2.10 o 
  -3   3   3      236.11      224.79      3.71 o 
  -2   3   3      159.51      168.30      3.02 o 
  -1   3   3      152.87      154.11      2.59 o 
   0   3   3      302.92      290.78      7.52 o 
   1   3   3      171.46      160.61     12.78 o 
   2   3   3       20.20       18.71      2.39 o 
   3   3   3      115.00       98.52      2.00 o 
   4   3   3      102.69       99.75      1.84 o 
   5   3   3       60.74       58.16      1.55 o 
   6   3   3        6.61        5.87      0.81 o 
   7   3   3       11.99       10.76      1.36 o 
   8   3   3        5.60        6.07      1.30 o 
   9   3   3       15.83       18.94      2.73 o 
  10   3   3       15.35       16.07      2.51 o 
 -10   4   3       39.37       44.09      3.14 o 
  -9   4   3       14.69       19.57      2.00 o 
  -8   4   3       10.81       10.60      1.51 o 
  -7   4   3        2.34        2.25      0.99 o 
  -6   4   3       97.65       90.13      3.17 o 
  -5   4   3      160.11      142.20      4.85 o 
  -4   4   3       16.88       14.96      1.23 o 
  -3   4   3       34.34       39.49      2.82 o 
  -1   4   3       63.78       57.52      2.08 o 
   0   4   3       64.90       64.15      2.99 o 
   1   4   3       21.10       23.47      2.70 o 
   2   4   3      118.24      105.42      5.92 o 
   3   4   3       96.07       85.72      5.24 o 
   4   4   3       58.15       55.95      1.64 o 
   5   4   3       35.23       37.92      1.52 o 
   6   4   3       39.00       37.08      2.43 o 
   7   4   3       64.82       60.33      2.71 o 
   8   4   3       24.15       28.58      2.13 o 
   9   4   3        3.76        3.33      1.45 o 
  -8   5   3       12.03       14.12      4.16 o 
  -7   5   3        9.40       11.59      1.92 o 
  -6   5   3        8.87       10.08      1.73 o 
  -5   5   3        6.00        6.59      3.21 o 
  -4   5   3       32.84       31.59      3.23 o 
  -3   5   3      137.42      137.49      4.54 o 
  -2   5   3       69.22       75.22      3.25 o 
  -1   5   3       24.56       23.01      1.44 o 
   0   5   3       65.96       66.21      4.56 o 
   1   5   3       12.17       10.10      2.39 o 
   2   5   3       11.72       10.55      2.39 o 
   4   5   3        0.20       -1.57      1.68 o 
   5   5   3       30.25       29.20      2.72 o 
   6   5   3       68.08       71.36      2.69 o 
   7   5   3       19.67       20.94      1.77 o 
  -5   6   3       17.60       20.31      2.23 o 
  -4   6   3        0.78        2.06      1.38 o 
  -3   6   3        6.46        8.70      2.56 o 
  -2   6   3       10.07       10.37      1.33 o 
  -1   6   3       10.02       10.66      2.61 o 
   0   6   3       13.66       17.87      3.03 o 
   1   6   3        0.47       -0.14      1.86 o 
   3   6   3       18.41       24.32      3.72 o 
   4   6   3       15.98       18.19      3.61 o 
 -10  -4   4        3.74        3.69      2.63 o 
  -9  -4   4        3.22        2.33      2.29 o 
  -8  -4   4        2.00        1.77      2.03 o 
  -1  -4   4       25.38       32.57      2.90 o 
   0  -4   4       37.90       38.48      3.20 o 
   1  -4   4       41.19       42.41      3.32 o 
   2  -4   4        7.94        9.98      2.14 o 
 -11  -3   4       19.29       20.74      3.68 o 
 -10  -3   4       40.72       38.44      4.08 o 
  -9  -3   4       39.41       33.41      3.57 o 
  -8  -3   4       22.45       16.77      2.60 o 
  -7  -3   4       15.72       12.96      2.30 o 
  -6  -3   4      173.70      159.94      7.02 o 
  -5  -3   4       90.42       80.12      3.36 o 
  -4  -3   4       93.92       97.37      5.44 o 
  -3  -3   4       66.03       66.79      2.11 o 
  -2  -3   4      244.15      229.16      6.04 o 
  -1  -3   4      369.38      361.33     15.13 o 
   0  -3   4       63.05       61.11      3.08 o 
   1  -3   4      135.09      134.39      4.29 o 
   2  -3   4       13.56       15.05      1.58 o 
   3  -3   4      170.69      168.64      5.17 o 
   4  -3   4       16.85       17.40      1.83 o 
   5  -3   4       25.23       25.41      3.39 o 
   6  -3   4       40.17       40.75      4.31 o 
  10  -3   4        6.48        3.86      2.97 o 
 -12  -2   4       18.05       14.15      3.39 o 
 -11  -2   4       38.73       42.89      4.51 o 
 -10  -2   4        5.25        2.47      2.03 o 
  -9  -2   4       15.59       11.21      2.36 o 
  -8  -2   4      157.79      151.36      4.23 o 
  -7  -2   4      162.41      169.66      3.80 o 
  -6  -2   4        8.53        7.71      0.90 o 
  -5  -2   4       96.07       98.63      2.43 o 
  -4  -2   4      200.15      216.29      3.93 o 
  -3  -2   4      342.08      352.47      6.73 o 
  -2  -2   4      297.59      286.48      5.48 o 
  -1  -2   4       72.33       69.13      1.42 o 
   0  -2   4      310.71      335.63      6.17 o 
   1  -2   4      678.77      704.43     12.08 o 
   2  -2   4      145.82      149.32      4.43 o 
   3  -2   4       65.91       64.56      3.03 o 
   4  -2   4      101.85       95.51      3.41 o 
   5  -2   4      129.24      122.73      4.18 o 
   6  -2   4       55.06       52.69      4.46 o 
   7  -2   4       23.55       25.38      3.59 o 
   8  -2   4        7.00        2.52      2.41 o 
   9  -2   4       41.03       44.55      3.57 o 
  10  -2   4       62.17       69.40      6.36 o 
  11  -2   4       19.01       22.93      4.55 o 
 -12  -1   4        0.45        2.35      2.25 o 
 -11  -1   4        9.84        7.19      2.56 o 
 -10  -1   4       21.12       25.48      2.40 o 
  -9  -1   4      109.70      108.39      4.89 o 
  -8  -1   4       45.84       42.33      1.89 o 
  -7  -1   4       59.51       54.62      2.46 o 
  -6  -1   4       76.15       78.32      2.20 o 
  -5  -1   4      716.63      752.44     11.59 o 
  -4  -1   4      384.44      392.89      6.34 o 
  -3  -1   4      293.61      295.10      4.38 o 
  -2  -1   4       36.59       42.08      0.98 o 
  -1  -1   4      337.77      348.28      4.98 o 
   0  -1   4      494.87      469.78      6.40 o 
   1  -1   4      245.87      250.55      4.25 o 
   2  -1   4       63.06       64.62      1.69 o 
   3  -1   4      523.02      546.29     11.59 o 
   4  -1   4      270.71      273.24      7.91 o 
   5  -1   4       98.90       94.17      3.57 o 
   6  -1   4       61.12       64.47      3.11 o 
   7  -1   4      142.07      133.57      7.46 o 
   8  -1   4       90.31       96.48      6.27 o 
   9  -1   4        3.62        4.46      1.81 o 
  10  -1   4       17.41       14.68      2.45 o 
  11  -1   4        9.22        5.59      2.26 o 
 -12   0   4        0.07       -0.61      1.53 o 
 -11   0   4       14.84       17.15      1.71 o 
 -10   0   4        3.63        3.68      1.07 o 
  -9   0   4       91.73       95.44      2.98 o 
  -8   0   4       49.22       51.01      2.05 o 
  -7   0   4      585.56      586.64      9.66 o 
  -6   0   4       11.41       10.75      0.96 o 
  -5   0   4       55.43       64.08      1.66 o 
  -4   0   4       50.54       49.45      1.83 o 
  -3   0   4       66.61       67.49      1.24 o 
  -2   0   4      489.74      493.71      5.57 o 
  -1   0   4       71.03       70.99      1.15 o 
   0   0   4      117.96      145.23      2.31 o 
   1   0   4      464.84      436.76      6.83 o 
   2   0   4      721.87      700.58     10.67 o 
   3   0   4       80.37       71.24      2.18 o 
   4   0   4      184.88      181.28      4.44 o 
   5   0   4      113.50      131.24      2.72 o 
   6   0   4       45.48       42.95      2.32 o 
   7   0   4       83.59       87.21      3.12 o 
   8   0   4        4.19        3.27      1.46 o 
   9   0   4       20.46       24.52      2.55 o 
  10   0   4       19.10       20.06      2.64 o 
  11   0   4        0.30        0.90      1.80 o 
 -12   1   4        0.52       -0.35      1.32 o 
 -11   1   4        9.38       10.58      1.68 o 
 -10   1   4       20.25       23.61      1.77 o 
  -9   1   4      109.23      105.76      6.02 o 
  -8   1   4       43.87       44.47      1.94 o 
  -7   1   4       60.24       52.44      1.97 o 
  -6   1   4       76.21       75.56      1.97 o 
  -5   1   4      726.11      761.73      9.48 o 
  -4   1   4      392.42      392.40      4.86 o 
  -3   1   4      293.80      299.00      4.01 o 
  -2   1   4       39.22       40.53      0.98 o 
  -1   1   4      350.40      335.57      4.45 o 
   0   1   4      491.92      471.83      5.36 o 
   1   1   4      243.00      246.46      3.31 o 
   2   1   4       61.33       67.63      1.38 o 
   3   1   4      518.27      539.88      7.52 o 
   4   1   4      274.23      264.76      5.62 o 
   5   1   4       99.18       94.11      3.79 o 
   6   1   4       61.70       62.41      1.88 o 
   7   1   4      145.71      139.68      4.11 o 
   8   1   4       94.28       87.13      4.37 o 
   9   1   4        3.61        5.58      1.63 o 
  10   1   4       17.41       14.02      2.33 o 
  11   1   4        8.99        9.91      2.34 o 
 -12   2   4       18.12       17.00      2.21 o 
 -11   2   4       38.67       39.22      2.72 o 
 -10   2   4        4.90        4.85      1.39 o 
  -9   2   4       15.29       13.51      1.64 o 
  -8   2   4      155.14      148.64      4.42 o 
  -7   2   4      163.96      166.69      4.53 o 
  -6   2   4        8.99        9.14      0.80 o 
  -5   2   4       96.35      101.64      1.89 o 
  -4   2   4      204.42      213.56      3.02 o 
  -3   2   4      352.26      348.96      4.71 o 
  -2   2   4      299.37      280.46      4.78 o 
  -1   2   4       73.13       67.61      1.41 o 
   0   2   4      305.00      341.98      7.46 o 
   1   2   4      674.79      703.35      9.61 o 
   2   2   4      145.90      150.26      2.54 o 
   3   2   4       64.40       66.38      1.42 o 
   4   2   4      102.87       91.97      2.08 o 
   5   2   4      132.54      124.23      2.50 o 
   6   2   4       58.88       53.54      1.68 o 
   7   2   4       23.13       24.79      1.78 o 
   8   2   4        7.10        7.87      1.39 o 
   9   2   4       40.54       39.83      2.52 o 
  10   2   4       61.95       66.28      3.95 o 
  11   2   4       19.16       16.99      4.54 o 
 -11   3   4       19.31       21.32      2.30 o 
 -10   3   4       41.57       45.80      2.79 o 
  -9   3   4       39.90       38.95      2.56 o 
  -8   3   4       21.43       21.79      2.32 o 
  -7   3   4       15.88       12.50      1.45 o 
  -6   3   4      169.18      161.08      4.33 o 
  -5   3   4       86.31       84.46      2.12 o 
  -4   3   4       94.98       97.10      3.68 o 
  -3   3   4       66.35       65.31      1.66 o 
  -2   3   4      245.35      227.14      3.68 o 
  -1   3   4      375.45      359.14      7.16 o 
   0   3   4       61.76       58.85      2.75 o 
   1   3   4      133.56      140.79      4.62 o 
   2   3   4       13.36       14.45      1.81 o 
   3   3   4      166.12      162.37      3.08 o 
   4   3   4       14.99       18.03      1.05 o 
   5   3   4       25.88       23.50      1.02 o 
   6   3   4       39.47       35.40      3.98 o 
   7   3   4       56.28       59.10      2.62 o 
   8   3   4       42.53       47.63      2.56 o 
   9   3   4       15.41       19.67      2.58 o 
  10   3   4        6.50        4.26      1.73 o 
 -10   4   4        3.57        3.69      1.43 o 
  -9   4   4        3.32        4.00      1.65 o 
  -8   4   4        1.75        1.04      1.87 o 
  -7   4   4        9.66       12.73      2.02 o 
  -6   4   4       45.86       49.24      2.92 o 
  -5   4   4       12.40       12.88      1.61 o 
  -4   4   4       89.84       90.25      2.80 o 
  -3   4   4       93.61       99.60      2.78 o 
  -2   4   4       76.30       80.25      3.44 o 
  -1   4   4       25.10       28.13      2.99 o 
   0   4   4       39.13       36.04      3.31 o 
   1   4   4       42.41       37.58      3.43 o 
   2   4   4        9.01        7.92      2.17 o 
   3   4   4       56.35       53.68      4.32 o 
   4   4   4       13.45       12.76      2.08 o 
   5   4   4       64.61       62.50      1.90 o 
   6   4   4       64.63       68.04      2.63 o 
   7   4   4       11.38       12.43      1.50 o 
   8   4   4        4.12        2.81      1.27 o 
   9   4   4        9.31        8.66      1.67 o 
  -8   5   4        8.06        8.05      2.00 o 
  -7   5   4        0.85        1.62      1.39 o 
  -6   5   4        9.50       10.79      1.88 o 
  -5   5   4       15.96       21.17      2.03 o 
  -4   5   4       20.62       22.09      2.20 o 
  -3   5   4        5.64        4.43      1.18 o 
  -2   5   4       13.11       12.65      2.52 o 
  -1   5   4       39.07       35.26      3.52 o 
   0   5   4       13.61       12.33      2.45 o 
   1   5   4        2.39        1.21      1.66 o 
   2   5   4       10.71        8.08      2.45 o 
   3   5   4       29.53       28.80      3.49 o 
   4   5   4       16.79       15.23      3.13 o 
   5   5   4       16.49       15.44      3.36 o 
   6   5   4        1.59        1.50      0.83 o 
   7   5   4       14.59       13.41      2.05 o 
  -5   6   4        3.90        5.22      1.62 o 
  -4   6   4        8.93       10.68      1.67 o 
  -3   6   4       42.52       48.59      2.45 o 
  -2   6   4       14.38       13.31      2.88 o 
  -1   6   4        4.16        4.67      2.33 o 
   0   6   4       15.00       10.83      2.79 o 
   1   6   4       10.85        8.22      2.75 o 
   2   6   4        8.86       14.56      3.09 o 
   3   6   4        6.53        4.34      2.63 o 
   4   6   4        2.34        3.11      2.76 o 
  -1  -4   5      135.18      119.48      5.79 o 
   0  -4   5       76.98       73.57      4.50 o 
   1  -4   5        8.25        7.42      2.08 o 
   2  -4   5       25.80       19.14      2.68 o 
 -11  -3   5       20.75       14.76      3.33 o 
 -10  -3   5       15.44       15.98      2.98 o 
  -9  -3   5        0.91        2.22      1.91 o 
  -8  -3   5        4.58        3.22      1.77 o 
  -7  -3   5        5.54        7.81      1.85 o 
  -6  -3   5       75.27       71.91      3.03 o 
  -5  -3   5       12.72       15.00      1.29 o 
  -4  -3   5       60.60       53.54      3.77 o 
  -3  -3   5       78.59       74.59      3.15 o 
  -2  -3   5      243.52      239.06      6.47 o 
  -1  -3   5       98.87       93.63      2.44 o 
   0  -3   5        8.12       10.06      1.30 o 
   1  -3   5       58.75       64.09      2.89 o 
   2  -3   5       99.00      107.17      3.89 o 
   3  -3   5      115.91      105.58      7.99 o 
   4  -3   5       12.88        9.58      1.67 o 
   5  -3   5       37.15       39.65      6.30 o 
   6  -3   5       26.20       31.69      4.07 o 
 -12  -2   5       16.29       21.13      3.57 o 
 -11  -2   5        7.26        7.87      2.44 o 
 -10  -2   5       12.02       10.50      2.53 o 
  -9  -2   5       25.48       22.41      2.24 o 
  -8  -2   5      116.21      122.16      3.74 o 
  -7  -2   5        4.80        3.41      1.36 o 
  -6  -2   5       35.73       29.68      1.77 o 
  -5  -2   5       92.70      107.36      2.52 o 
  -4  -2   5      335.50      330.91      5.59 o 
  -3  -2   5       67.82       75.75      2.59 o 
  -2  -2   5       23.95       22.38      1.13 o 
  -1  -2   5      226.93      247.52      6.23 o 
   0  -2   5      285.38      296.18      7.32 o 
   1  -2   5      663.25      656.25     14.70 o 
   2  -2   5       20.31       19.97      1.65 o 
   3  -2   5      207.14      206.10      6.46 o 
   4  -2   5       48.51       45.37      2.26 o 
   5  -2   5       32.01       35.94      3.75 o 
   6  -2   5        0.42       -1.69      1.69 o 
   7  -2   5       24.63       27.48      3.96 o 
   8  -2   5       73.64       81.58      6.37 o 
   9  -2   5       34.32       36.85      6.54 o 
  10  -2   5       16.54       21.74      4.35 o 
 -12  -1   5        9.81        6.58      2.74 o 
 -11  -1   5       46.79       45.49      5.48 o 
 -10  -1   5       14.54       14.54      1.75 o 
  -9  -1   5       35.79       31.49      2.87 o 
  -8  -1   5       66.11       66.56      3.10 o 
  -7  -1   5      223.66      226.27      4.61 o 
  -6  -1   5      204.43      190.29      3.92 o 
  -5  -1   5       20.80       18.99      1.05 o 
  -4  -1   5       23.11       23.44      1.04 o 
  -3  -1   5      140.36      139.00      2.64 o 
  -2  -1   5      222.59      209.03      3.82 o 
  -1  -1   5       46.69       48.99      1.40 o 
   0  -1   5      406.28      413.08      7.45 o 
   1  -1   5      517.88      514.20      8.26 o 
   2  -1   5      168.32      171.00      3.94 o 
   3  -1   5       99.96      102.49      2.49 o 
   4  -1   5       40.78       47.09      2.34 o 
   5  -1   5       45.79       46.58      5.33 o 
   6  -1   5      192.97      180.73      8.87 o 
   7  -1   5        9.87        8.11      2.53 o 
   8  -1   5        5.60        9.81      2.96 o 
   9  -1   5        7.42        6.96      2.10 o 
  10  -1   5       37.43       40.28      5.18 o 
  11  -1   5        6.62        5.74      2.45 o 
 -12   0   5        3.60        2.88      1.68 o 
 -11   0   5        2.97        4.08      1.49 o 
 -10   0   5        1.31        1.23      0.97 o 
  -9   0   5      129.76      127.71      3.50 o 
  -8   0   5      154.91      170.78      3.96 o 
  -7   0   5        3.79        1.40      0.75 o 
  -6   0   5      423.66      416.48      7.07 o 
  -5   0   5      741.41      785.21     10.87 o 
  -4   0   5      119.60      121.20      2.87 o 
  -3   0   5      519.75      547.39      7.60 o 
  -2   0   5        3.49        3.01      0.44 o 
  -1   0   5       36.03       49.71      1.69 o 
   0   0   5        0.25        1.22      0.46 o 
   1   0   5       70.93       62.13      1.60 o 
   2   0   5        2.41        1.77      0.59 o 
   3   0   5     1376.25     1432.56     24.35 o 
   4   0   5     1000.87     1037.97     33.24 o 
   5   0   5        0.04        0.63      0.65 o 
   6   0   5       22.56       25.42      1.73 o 
   7   0   5        0.12       -1.01      1.09 o 
   8   0   5       19.27       23.54      5.11 o 
   9   0   5        4.31        3.11      1.66 o 
  10   0   5        0.13        0.56      1.64 o 
  11   0   5        0.47        0.40      2.58 o 
 -12   1   5        9.07       11.46      1.93 o 
 -11   1   5       46.27       48.12      2.99 o 
 -10   1   5       15.40       16.32      1.57 o 
  -9   1   5       35.71       33.91      1.86 o 
  -8   1   5       66.63       73.08      2.44 o 
  -7   1   5      228.26      226.87      4.21 o 
  -6   1   5      202.82      195.56      3.60 o 
  -5   1   5       20.18       19.79      1.12 o 
  -4   1   5       23.57       23.48      0.98 o 
  -3   1   5      145.39      139.31      2.85 o 
  -2   1   5      224.81      209.05      3.27 o 
  -1   1   5       48.65       46.13      1.14 o 
   0   1   5      402.02      421.19      5.22 o 
   1   1   5      512.50      512.34      6.99 o 
   2   1   5      171.14      167.35      2.78 o 
   3   1   5       96.42      108.78      2.11 o 
   4   1   5       41.12       40.07      1.82 o 
   5   1   5       46.42       48.19      2.37 o 
   6   1   5      194.10      184.69      7.28 o 
   7   1   5       10.35       12.00      1.46 o 
   8   1   5        5.69        8.49      1.81 o 
   9   1   5        6.87       10.52      1.94 o 
  10   1   5       36.87       37.30      3.22 o 
  11   1   5        6.29        6.57      2.23 o 
 -12   2   5       16.91       16.84      2.25 o 
 -11   2   5        7.20        5.29      1.59 o 
 -10   2   5       12.66       13.84      1.82 o 
  -9   2   5       24.63       25.32      1.99 o 
  -8   2   5      113.30      118.07      5.62 o 
  -7   2   5        4.84        4.78      0.95 o 
  -6   2   5       33.70       36.53      1.61 o 
  -5   2   5       97.46      100.96      2.24 o 
  -4   2   5      340.57      336.71      4.66 o 
  -3   2   5       69.36       73.72      2.03 o 
  -2   2   5       24.13       20.01      0.76 o 
  -1   2   5      233.37      240.87      3.48 o 
   0   2   5      283.97      297.51      4.91 o 
   1   2   5      656.60      676.74     10.16 o 
   2   2   5       19.94       23.64      0.68 o 
   3   2   5      200.39      213.80      3.00 o 
   4   2   5       49.94       43.01      1.42 o 
   5   2   5       33.56       31.10      1.25 o 
   6   2   5        0.42        0.75      0.83 o 
   7   2   5       25.77       22.83      1.77 o 
   8   2   5       74.41       70.40      3.08 o 
   9   2   5       33.74       31.80      2.78 o 
  10   2   5       16.46       15.41      2.41 o 
 -11   3   5       20.62       26.29      2.44 o 
 -10   3   5       15.58       20.01      3.26 o 
  -9   3   5        0.93       -0.70      1.01 o 
  -8   3   5        5.05        6.08      1.28 o 
  -7   3   5        6.19        7.68      1.25 o 
  -6   3   5       73.19       73.33      4.03 o 
  -5   3   5       12.41       12.67      1.51 o 
  -4   3   5       59.41       59.72      1.71 o 
  -3   3   5       77.54       83.29      2.75 o 
  -2   3   5      244.39      236.30      6.77 o 
  -1   3   5       98.73       90.21      2.86 o 
   0   3   5        8.67        9.60      1.44 o 
   1   3   5       61.70       58.00      4.13 o 
   2   3   5      101.91      100.53      4.64 o 
   3   3   5      113.81      113.96      2.34 o 
   4   3   5       13.05       12.87      1.01 o 
   5   3   5       35.70       38.78      1.08 o 
   6   3   5       25.18       27.75      1.76 o 
   7   3   5       17.66       21.73      1.75 o 
   8   3   5        7.40       10.28      1.63 o 
   9   3   5       13.53       17.57      3.69 o 
 -10   4   5       25.06       31.84      2.56 o 
  -9   4   5       16.21       19.82      2.77 o 
  -8   4   5        6.90        8.73      1.56 o 
  -7   4   5        4.26        3.85      1.45 o 
  -6   4   5       50.49       51.02      3.11 o 
  -5   4   5       36.04       41.70      2.55 o 
  -4   4   5       68.18       70.06      2.82 o 
  -3   4   5        7.72        8.08      0.90 o 
  -2   4   5       85.12       74.42      4.86 o 
  -1   4   5      136.92      119.23      6.39 o 
   0   4   5       77.18       73.04      4.87 o 
   1   4   5        7.64       10.82      2.29 o 
   2   4   5       25.72       22.45      2.96 o 
   3   4   5       14.37       12.09      2.55 o 
   4   4   5       16.23       17.33      2.29 o 
   5   4   5       32.72       39.72      1.45 o 
   6   4   5        0.56        0.94      0.90 o 
   7   4   5       30.82       31.58      2.05 o 
   8   4   5       25.72       26.27      2.10 o 
  -8   5   5       15.21       20.74      2.51 o 
  -7   5   5       26.83       25.05      2.53 o 
  -6   5   5       26.53       27.29      2.45 o 
  -5   5   5        0.27       -0.11      1.16 o 
  -4   5   5       18.84       19.98      1.81 o 
  -3   5   5       41.06       42.89      1.66 o 
  -2   5   5       12.54       12.86      2.64 o 
  -1   5   5        5.26        2.65      1.94 o 
   0   5   5       16.04       16.95      2.90 o 
   1   5   5       27.36       21.76      3.19 o 
   2   5   5       32.85       33.17      3.92 o 
   3   5   5       14.20       11.32      2.81 o 
   5   5   5       29.54       40.53      4.84 o 
   6   5   5       23.38       26.00      4.27 o 
  -4   6   5       17.19       15.35      1.63 o 
  -3   6   5        9.67       10.81      2.81 o 
  -2   6   5        0.86        1.24      2.21 o 
  -1   6   5       23.29       25.69      3.70 o 
   0   6   5       12.50        6.43      2.55 o 
   1   6   5        4.77        7.69      2.86 o 
   2   6   5        5.26        5.23      2.53 o 
   0  -4   6       33.30       30.29      3.21 o 
   1  -4   6       69.35       65.21      4.44 o 
  -8  -3   6       15.75       18.48      2.61 o 
  -7  -3   6       21.70       22.09      2.43 o 
  -6  -3   6       14.20       12.28      1.48 o 
  -5  -3   6        7.03        7.04      1.14 o 
  -4  -3   6      161.67      150.50      3.64 o 
  -3  -3   6       58.14       61.13      2.84 o 
  -2  -3   6       70.19       68.65      3.13 o 
  -1  -3   6      139.37      135.77      4.56 o 
   0  -3   6      148.17      146.66      4.82 o 
   1  -3   6      141.99      144.37      5.67 o 
   2  -3   6       16.10       17.93      1.86 o 
   3  -3   6        6.75        5.83      1.50 o 
   4  -3   6        5.00        3.64      2.15 o 
   5  -3   6        2.71        4.78      4.21 o 
   6  -3   6        0.91        1.56      1.57 o 
   7  -3   6       15.64       16.98      3.24 o 
 -11  -2   6       12.63       16.25      3.07 o 
 -10  -2   6        8.22       11.32      2.51 o 
  -9  -2   6        8.44        5.34      1.86 o 
  -8  -2   6       38.65       43.24      2.25 o 
  -7  -2   6        2.46        4.84      1.05 o 
  -6  -2   6      163.00      147.96      4.40 o 
  -5  -2   6       17.74       17.20      1.04 o 
  -4  -2   6      101.55       98.11      2.33 o 
  -3  -2   6      257.54      256.77      5.40 o 
  -2  -2   6      191.02      171.79      4.96 o 
  -1  -2   6      164.06      163.23      4.86 o 
   0  -2   6       12.69       14.01      2.48 o 
   1  -2   6       63.36       57.31      5.66 o 
   2  -2   6       89.50       86.43      3.38 o 
   3  -2   6      139.62      126.86      4.54 o 
   4  -2   6       16.62       16.97      1.90 o 
   5  -2   6       30.53       28.82      2.43 o 
   6  -2   6       63.85       67.74      5.50 o 
   7  -2   6       24.77       30.68      4.24 o 
   8  -2   6        0.19        1.46      2.37 o 
   9  -2   6        7.01        7.95      2.70 o 
  10  -2   6       15.11       18.74      4.40 o 
 -12  -1   6        4.59        6.54      2.60 o 
 -11  -1   6        2.95        3.17      1.61 o 
 -10  -1   6       35.46       40.34      2.45 o 
  -9  -1   6       17.22       16.90      1.69 o 
  -8  -1   6      136.16      136.92      4.97 o 
  -7  -1   6      115.57      113.72      4.16 o 
  -6  -1   6      162.57      165.44      3.99 o 
  -5  -1   6      257.53      257.47      4.68 o 
  -4  -1   6       69.93       59.04      1.66 o 
  -3  -1   6       25.31       23.88      0.89 o 
  -2  -1   6        1.27        0.89      0.51 o 
  -1  -1   6      130.96      125.97      2.74 o 
   0  -1   6      127.40      130.72      3.53 o 
   1  -1   6      117.85      108.00      3.07 o 
   2  -1   6       11.67       14.04      1.02 o 
   3  -1   6      116.62      119.39      2.83 o 
   4  -1   6      330.39      302.60      6.42 o 
   5  -1   6      107.10       98.61      6.29 o 
   6  -1   6        0.91       -0.12      1.87 o 
   7  -1   6        0.43        0.76      2.11 o 
   8  -1   6       10.29        8.19      1.96 o 
   9  -1   6       15.67       16.11      2.57 o 
  10  -1   6        4.46        3.93      5.09 o 
 -12   0   6       11.41       13.18      2.35 o 
 -11   0   6       15.16       16.59      1.91 o 
 -10   0   6       34.35       35.41      3.61 o 
  -9   0   6       17.99       15.25      1.43 o 
  -8   0   6      251.14      255.38      5.24 o 
  -7   0   6      226.02      234.44      4.77 o 
  -6   0   6      260.14      249.06      4.79 o 
  -5   0   6      241.28      237.10      4.16 o 
  -4   0   6        3.39        3.96      0.58 o 
  -3   0   6      144.04      131.29      3.30 o 
  -2   0   6      135.44      183.18      3.48 o 
  -1   0   6        3.31        3.43      0.48 o 
   0   0   6       28.80       24.83      1.26 o 
   1   0   6      278.11      283.24      4.95 o 
   2   0   6      507.53      487.52      9.55 o 
   3   0   6      333.11      337.53      5.94 o 
   4   0   6       18.77       17.68      1.22 o 
   5   0   6       11.02        9.64      1.23 o 
   6   0   6      117.33      116.95      4.57 o 
   7   0   6       26.69       31.46      2.60 o 
   8   0   6        4.69        4.61      1.62 o 
   9   0   6        1.85        2.32      1.70 o 
  10   0   6        1.78       -1.28      1.69 o 
 -12   1   6        4.80        5.20      1.87 o 
 -11   1   6        3.00        2.57      1.20 o 
 -10   1   6       35.74       37.17      2.09 o 
  -9   1   6       17.34       17.04      1.48 o 
  -8   1   6      134.07      141.97      3.59 o 
  -7   1   6      114.58      111.54      2.98 o 
  -6   1   6      164.13      169.42      4.13 o 
  -5   1   6      259.48      253.85      4.29 o 
  -4   1   6       66.57       64.54      1.63 o 
  -3   1   6       25.03       23.04      1.49 o 
  -2   1   6        1.21        1.61      0.48 o 
  -1   1   6      127.87      134.69      2.62 o 
   0   1   6      119.86      132.17      2.22 o 
   1   1   6      116.19      107.00      1.98 o 
   2   1   6       11.69       13.15      0.89 o 
   3   1   6      117.85      118.14      2.35 o 
   4   1   6      330.40      303.11      5.34 o 
   5   1   6      104.80      115.21      3.43 o 
   6   1   6        0.78        0.46      0.87 o 
   7   1   6        0.34       -0.79      1.16 o 
   8   1   6        9.95       12.79      2.09 o 
   9   1   6       14.94       15.25      2.34 o 
  10   1   6        4.34        8.11      2.12 o 
 -11   2   6       13.04       16.55      3.85 o 
 -10   2   6        8.62       12.32      1.77 o 
  -9   2   6        8.30        9.35      1.48 o 
  -8   2   6       39.96       45.62      2.34 o 
  -7   2   6        3.27        3.52      0.90 o 
  -6   2   6      158.44      145.87      3.38 o 
  -5   2   6       17.24       16.21      1.04 o 
  -4   2   6      100.94      100.38      2.43 o 
  -3   2   6      255.88      252.98      4.51 o 
  -2   2   6      192.69      173.83      3.21 o 
  -1   2   6      166.80      164.17      2.97 o 
   0   2   6       12.78       12.94      0.74 o 
   1   2   6       65.81       59.48      1.23 o 
   2   2   6       84.63       85.06      1.48 o 
   3   2   6      135.13      136.96      2.19 o 
   4   2   6       16.90       15.90      0.79 o 
   5   2   6       29.73       32.86      1.26 o 
   6   2   6       64.59       61.40      2.57 o 
   7   2   6       25.30       23.78      1.85 o 
   8   2   6        0.25       -0.42      2.97 o 
   9   2   6        7.05        7.22      1.96 o 
  10   2   6       15.32       19.23      5.01 o 
 -11   3   6        0.77        2.92      1.50 o 
 -10   3   6        0.85        0.06      1.13 o 
  -9   3   6        4.13        4.57      1.30 o 
  -8   3   6       15.85       18.22      1.77 o 
  -7   3   6       22.31       20.89      1.96 o 
  -6   3   6       13.54       13.14      1.74 o 
  -5   3   6        7.51        6.34      1.29 o 
  -4   3   6      163.00      152.63      3.98 o 
  -3   3   6       58.68       61.06      1.84 o 
  -2   3   6       70.50       68.80      1.96 o 
  -1   3   6      139.78      141.26      6.62 o 
   0   3   6      148.15      149.16      7.17 o 
   1   3   6      143.25      141.98      7.16 o 
   2   3   6       16.22       16.14      1.36 o 
   3   3   6        6.98        7.55      0.65 o 
   4   3   6        5.81        5.24      0.72 o 
   5   3   6        2.67        3.67      0.56 o 
   6   3   6        0.96        2.12      0.75 o 
   7   3   6       15.53       16.32      1.69 o 
   8   3   6       46.02       45.30      3.25 o 
   9   3   6       36.91       37.03      3.02 o 
  -9   4   6        0.70       -0.40      1.13 o 
  -8   4   6        4.66        6.98      1.88 o 
  -7   4   6       17.30       19.70      2.23 o 
  -6   4   6       52.57       53.40      3.10 o 
  -5   4   6        9.81        9.91      1.55 o 
  -4   4   6       32.67       30.49      3.15 o 
  -3   4   6       16.70       15.50      1.06 o 
  -2   4   6      144.16      147.94      7.58 o 
  -1   4   6      125.50      111.38      6.40 o 
   0   4   6       33.48       33.81      3.56 o 
   1   4   6       70.99       62.08      4.77 o 
   2   4   6       27.89       27.87      3.48 o 
   3   4   6       45.27       50.21      4.58 o 
   4   4   6        6.01        7.17      1.44 o 
   5   4   6       27.97       26.98      2.45 o 
   6   4   6       26.58       31.35      1.86 o 
   7   4   6       30.53       27.17      2.78 o 
  -7   5   6        0.36       -1.21      1.39 o 
  -6   5   6        5.57        4.43      1.57 o 
  -5   5   6        7.28        7.93      1.56 o 
  -4   5   6       30.57       34.44      2.53 o 
  -3   5   6       23.81       22.01      3.31 o 
  -2   5   6        2.35        2.57      2.04 o 
  -1   5   6       11.44       15.22      2.96 o 
   0   5   6       12.91       10.18      2.67 o 
   1   5   6       18.37       17.55      3.13 o 
   2   5   6        0.66        0.20      1.97 o 
   3   5   6       21.25       23.14      3.72 o 
   5   5   6       26.29       25.08      4.32 o 
  -3   6   6        1.34        2.48      2.39 o 
  -2   6   6        6.93        7.16      2.95 o 
  -1   6   6        3.59        1.49      2.37 o 
   0   6   6        2.72        4.06      2.67 o 
   1   6   6       17.52       15.75      3.62 o 
  -6  -3   7       71.76       69.67      4.81 o 
  -5  -3   7       39.94       48.40      4.33 o 
  -4  -3   7       24.61       25.23      2.20 o 
  -3  -3   7      318.80      337.90     13.83 o 
  -2  -3   7      314.45      305.91      8.17 o 
  -1  -3   7       86.28       80.86      3.62 o 
   0  -3   7       24.25       23.75      2.21 o 
   1  -3   7        9.30        5.52      1.46 o 
   2  -3   7       50.86       57.46      3.09 o 
   3  -3   7       43.67       38.85      3.83 o 
   4  -3   7        9.60       10.79      1.89 o 
   5  -3   7       15.16       13.54      2.25 o 
   6  -3   7       42.29       46.28      3.46 o 
   7  -3   7       62.22       75.75      5.76 o 
   8  -3   7        6.86        9.51      3.32 o 
 -10  -2   7        1.00        0.10      1.64 o 
  -9  -2   7       12.55       17.93      2.01 o 
  -8  -2   7       43.58       46.47      2.89 o 
  -7  -2   7       38.17       36.80      2.24 o 
  -6  -2   7       97.44       97.16      2.92 o 
  -5  -2   7      250.81      251.95      5.32 o 
  -4  -2   7      400.97      383.25      9.76 o 
  -3  -2   7       70.56       70.07      2.37 o 
  -2  -2   7      111.52      100.33      2.81 o 
  -1  -2   7      193.69      186.17      5.59 o 
   0  -2   7      164.41      156.33      4.93 o 
   1  -2   7      109.18      103.14      3.85 o 
   2  -2   7       44.54       44.70      2.62 o 
   3  -2   7       47.98       45.28      3.71 o 
   4  -2   7       76.79       79.48      3.65 o 
   5  -2   7       52.49       53.11      3.18 o 
   6  -2   7        6.36        5.05      3.03 o 
   7  -2   7       14.32       12.08      3.68 o 
   8  -2   7       34.33       38.60      5.16 o 
   9  -2   7       41.01       40.48      6.43 o 
 -12  -1   7       15.86       13.24      3.06 o 
 -11  -1   7       12.11       11.31      2.12 o 
 -10  -1   7        8.45       11.38      1.97 o 
  -9  -1   7       30.16       23.88      1.89 o 
  -8  -1   7       75.94       73.67      2.83 o 
  -7  -1   7       95.93       97.15      3.09 o 
  -6  -1   7      164.06      153.87      3.95 o 
  -5  -1   7      101.33      105.06      2.53 o 
  -4  -1   7       23.46       24.10      1.10 o 
  -3  -1   7       99.70      103.20      2.90 o 
  -2  -1   7       10.47       13.22      1.04 o 
  -1  -1   7       42.37       41.39      1.51 o 
   0  -1   7       62.43       62.17      1.84 o 
   1  -1   7       93.59       98.71      2.46 o 
   2  -1   7      159.03      145.06      3.26 o 
   3  -1   7      159.95      164.30      4.10 o 
   4  -1   7       88.43       87.52      3.70 o 
   5  -1   7       20.61       20.42      4.22 o 
   6  -1   7       62.94       62.55      3.43 o 
   7  -1   7        9.07        8.60      3.03 o 
   8  -1   7        6.60        6.77      2.10 o 
   9  -1   7        3.39        3.26      2.02 o 
 -12   0   7        0.99        2.63      1.72 o 
 -11   0   7        0.14        0.56      1.26 o 
 -10   0   7       74.09       75.45      3.24 o 
  -9   0   7       23.04       23.28      1.85 o 
  -8   0   7       18.07       18.81      1.54 o 
  -7   0   7       70.96       64.20      2.22 o 
  -6   0   7       23.45       24.81      1.36 o 
  -5   0   7       38.01       39.48      2.06 o 
  -4   0   7        7.91        6.31      0.73 o 
  -3   0   7       52.73       49.30      1.68 o 
  -2   0   7       18.80       20.72      1.08 o 
  -1   0   7       63.16       57.03      2.42 o 
   0   0   7       31.16       29.64      1.28 o 
   1   0   7       47.99       49.67      1.93 o 
   2   0   7      105.58      110.05      2.65 o 
   3   0   7       51.52       48.72      1.78 o 
   4   0   7      202.44      179.65      4.47 o 
   5   0   7       89.68       88.02      2.99 o 
   6   0   7       64.95       70.25      3.63 o 
   7   0   7        0.00        2.15      1.43 o 
   8   0   7        2.29        4.25      2.35 o 
   9   0   7        0.52       -0.62      1.56 o 
  10   0   7        1.28        0.12      1.91 o 
 -12   1   7       16.04       17.12      2.17 o 
 -11   1   7       12.79       14.49      1.89 o 
 -10   1   7        8.98       11.11      1.40 o 
  -9   1   7       29.48       25.53      1.72 o 
  -8   1   7       76.85       74.88      2.56 o 
  -7   1   7       95.13       95.28      2.76 o 
  -6   1   7      159.97      158.54      3.56 o 
  -5   1   7      103.36      103.68      2.38 o 
  -4   1   7       23.30       22.48      1.22 o 
  -3   1   7      101.16       98.55      2.76 o 
  -2   1   7       12.18       11.50      0.85 o 
  -1   1   7       44.29       41.07      1.40 o 
   0   1   7       62.67       59.94      1.39 o 
   1   1   7       95.11       96.06      2.05 o 
   2   1   7      159.10      146.97      2.71 o 
   3   1   7      159.70      162.74      3.04 o 
   4   1   7       89.49       90.53      2.39 o 
   5   1   7       20.36       21.20      1.72 o 
   6   1   7       63.89       62.37      2.52 o 
   7   1   7        9.85        7.27      1.72 o 
   8   1   7        6.45        6.90      1.97 o 
   9   1   7        3.43        3.41      1.80 o 
 -11   2   7       11.58        9.27      1.83 o 
 -10   2   7        1.09        0.01      1.16 o 
  -9   2   7       12.93       13.91      1.44 o 
  -8   2   7       44.41       47.40      2.10 o 
  -7   2   7       38.56       39.69      1.81 o 
  -6   2   7       98.16       95.60      2.67 o 
  -5   2   7      251.45      248.81      4.87 o 
  -4   2   7      393.18      393.04      6.72 o 
  -3   2   7       70.01       67.90      1.93 o 
  -2   2   7      111.90      100.77      3.55 o 
  -1   2   7      192.83      192.36      3.51 o 
   0   2   7      167.11      155.14      2.96 o 
   1   2   7      112.27      100.14      2.15 o 
   2   2   7       45.20       45.38      1.38 o 
   3   2   7       49.33       44.51      1.38 o 
   4   2   7       77.76       74.58      1.66 o 
   5   2   7       50.36       56.08      1.89 o 
   6   2   7        6.01        5.79      0.97 o 
   7   2   7       14.10       13.54      1.46 o 
   8   2   7       33.81       34.25      2.83 o 
   9   2   7       41.46       42.75      3.33 o 
 -10   3   7       23.50       28.60      2.43 o 
  -9   3   7       13.19       14.25      2.97 o 
  -8   3   7        3.75        3.91      1.22 o 
  -7   3   7       22.41       20.79      2.25 o 
  -6   3   7       69.01       67.82      3.37 o 
  -5   3   7       41.21       39.94      2.56 o 
  -4   3   7       24.50       24.59      1.76 o 
  -3   3   7      320.11      329.29      6.89 o 
  -2   3   7      316.09      298.14      6.15 o 
  -1   3   7       85.08       80.99      2.12 o 
   0   3   7       23.96       29.68      3.16 o 
   1   3   7        9.86        5.57      1.96 o 
   2   3   7       48.43       58.07      2.59 o 
   3   3   7       41.07       47.56      1.93 o 
   4   3   7       10.08        8.74      0.86 o 
   5   3   7       14.69       15.15      1.63 o 
   6   3   7       42.50       44.11      1.71 o 
   7   3   7       62.91       63.58      2.40 o 
   8   3   7        6.73        8.85      2.01 o 
  -9   4   7        9.57       11.95      2.36 o 
  -8   4   7       17.55       21.01      2.51 o 
  -7   4   7        6.42        8.43      2.68 o 
  -6   4   7        2.30        1.82      1.62 o 
  -5   4   7       17.15       17.02      1.88 o 
  -4   4   7        6.51        6.15      1.44 o 
  -3   4   7       17.41       16.50      2.12 o 
  -2   4   7       16.94       15.40      2.82 o 
  -1   4   7       15.52       11.05      2.67 o 
   0   4   7       62.46       74.24      5.40 o 
   1   4   7       24.92       25.28      3.39 o 
   2   4   7        5.80        4.54      2.19 o 
   3   4   7        4.18        5.16      2.41 o 
   4   4   7       21.87       19.74      3.36 o 
   5   4   7       12.38       10.87      3.01 o 
   6   4   7        0.23        1.39      1.04 o 
   7   4   7        2.71        0.54      1.35 o 
  -7   5   7       13.04       11.18      2.09 o 
  -6   5   7        4.49        5.12      2.91 o 
  -5   5   7        8.97        9.89      1.67 o 
  -4   5   7       10.30       11.04      1.41 o 
  -3   5   7        0.60       -0.16      1.93 o 
  -2   5   7        4.10        3.55      2.20 o 
  -1   5   7        8.10        7.68      2.58 o 
   0   5   7        1.29        0.33      1.86 o 
   1   5   7       21.05       16.54      3.35 o 
   2   5   7       39.74       37.56      4.58 o 
   3   5   7       13.54       10.41      3.19 o 
  -6  -3   8       23.78       24.59      3.35 o 
  -5  -3   8       80.39       84.80      4.00 o 
  -4  -3   8      118.66      119.47      6.87 o 
  -3  -3   8        8.37       10.25      1.81 o 
  -2  -3   8       16.25       16.09      2.59 o 
  -1  -3   8        2.11        0.88      1.25 o 
   0  -3   8       86.95       90.92      5.70 o 
   1  -3   8       24.30       28.59      2.52 o 
   2  -3   8       32.67       30.19      2.58 o 
   3  -3   8       25.38       27.79      5.26 o 
   4  -3   8       12.99       11.81      2.12 o 
   5  -3   8       20.35       18.14      4.44 o 
   6  -3   8        9.58        9.29      2.89 o 
   7  -3   8        2.30        2.30      2.71 o 
  -9  -2   8       12.93       12.48      3.04 o 
  -8  -2   8       10.04        8.36      1.90 o 
  -7  -2   8       25.51       26.03      2.49 o 
  -6  -2   8       60.09       59.94      3.35 o 
  -5  -2   8       20.62       18.04      2.11 o 
  -4  -2   8        5.92        6.47      1.54 o 
  -3  -2   8       93.12       93.98      4.01 o 
  -2  -2   8      185.22      184.72      5.68 o 
  -1  -2   8       41.63       40.76      2.62 o 
   0  -2   8       18.84       16.43      1.89 o 
   1  -2   8       45.62       44.70      3.35 o 
   2  -2   8        5.31        4.99      1.47 o 
   3  -2   8       19.18       20.78      2.17 o 
   4  -2   8       20.03       17.31      2.14 o 
   5  -2   8        8.67       11.87      2.05 o 
   6  -2   8       27.29       27.74      2.82 o 
   7  -2   8       46.05       53.15      5.69 o 
   8  -2   8       10.01       12.01      2.59 o 
 -11  -1   8        1.86        2.20      2.67 o 
 -10  -1   8        9.05        8.08      1.51 o 
  -9  -1   8        6.16        5.34      2.08 o 
  -8  -1   8       60.19       59.22      5.56 o 
  -7  -1   8       45.26       50.05      2.20 o 
  -6  -1   8       12.86       12.87      1.18 o 
  -5  -1   8       88.20       78.78      2.91 o 
  -4  -1   8      137.11      123.45      3.55 o 
  -3  -1   8       80.98       79.63      3.35 o 
  -2  -1   8       48.27       44.94      1.89 o 
  -1  -1   8       49.86       48.28      2.08 o 
   0  -1   8      140.74      137.96      3.57 o 
   1  -1   8      174.51      177.73      4.30 o 
   2  -1   8       30.49       31.24      2.25 o 
   3  -1   8        7.98        8.32      1.59 o 
   4  -1   8      125.07      122.99      4.57 o 
   5  -1   8       81.09       77.75      3.80 o 
   6  -1   8       12.82       13.15      2.11 o 
   7  -1   8        0.58        2.05      1.52 o 
   8  -1   8        4.22        4.15      1.61 o 
   9  -1   8       11.52       10.35      2.02 o 
 -11   0   8        9.05        9.52      1.72 o 
 -10   0   8       29.53       34.81      2.36 o 
  -9   0   8        0.12       -0.10      0.98 o 
  -8   0   8        9.88       10.61      1.39 o 
  -7   0   8        8.86        7.54      1.23 o 
  -6   0   8      115.25      110.37      2.85 o 
  -5   0   8      229.35      211.47      4.21 o 
  -4   0   8       36.90       34.89      1.58 o 
  -3   0   8       27.20       34.05      1.50 o 
  -2   0   8       12.44       14.72      1.07 o 
  -1   0   8       19.15       21.07      1.18 o 
   0   0   8        0.01       -0.14      0.60 o 
   1   0   8       59.25       55.82      2.44 o 
   2   0   8      335.97      319.16      5.87 o 
   3   0   8      222.07      224.61      5.28 o 
   4   0   8       63.78       58.64      4.36 o 
   5   0   8        0.99        0.33      0.95 o 
   6   0   8       48.36       55.36      2.81 o 
   7   0   8       12.52       13.31      1.71 o 
   8   0   8        0.04       -0.17      1.23 o 
   9   0   8        1.20        0.10      1.47 o 
 -11   1   8        2.09       -0.04      1.30 o 
 -10   1   8        9.01        8.83      1.63 o 
  -9   1   8        6.28        6.03      1.18 o 
  -8   1   8       60.25       62.88      2.38 o 
  -7   1   8       45.09       45.13      1.94 o 
  -6   1   8       12.94       12.70      1.13 o 
  -5   1   8       85.69       84.31      2.83 o 
  -4   1   8      132.74      131.07      3.08 o 
  -3   1   8       81.63       77.72      2.58 o 
  -2   1   8       49.31       43.27      1.58 o 
  -1   1   8       48.82       47.22      2.50 o 
   0   1   8      144.02      137.01      2.71 o 
   1   1   8      180.14      178.22      3.14 o 
   2   1   8       31.04       32.14      1.25 o 
   3   1   8        8.24        6.75      0.90 o 
   4   1   8      123.54      122.81      3.01 o 
   5   1   8       78.99       83.27      2.86 o 
   6   1   8       12.63       13.82      1.51 o 
   7   1   8        0.59       -0.39      1.05 o 
   8   1   8        4.07        3.71      1.40 o 
   9   1   8       11.46       10.16      1.78 o 
 -11   2   8        6.86        8.25      2.38 o 
 -10   2   8       17.15       18.40      1.78 o 
  -9   2   8       12.90       14.17      1.47 o 
  -8   2   8       10.09        8.83      1.23 o 
  -7   2   8       24.41       25.33      1.58 o 
  -6   2   8       58.67       60.51      2.54 o 
  -5   2   8       20.90       19.92      1.51 o 
  -4   2   8        6.11        6.13      0.91 o 
  -3   2   8       92.47       88.72      3.48 o 
  -2   2   8      186.96      176.64      3.64 o 
  -1   2   8       43.44       43.49      1.47 o 
   0   2   8       18.90       17.65      0.97 o 
   1   2   8       45.68       43.93      1.45 o 
   2   2   8        4.93        5.57      1.00 o 
   3   2   8       20.46       18.67      0.86 o 
   4   2   8       20.47       18.83      1.18 o 
   5   2   8        8.76       10.25      1.40 o 
   6   2   8       27.03       28.08      1.74 o 
   7   2   8       45.21       49.79      2.38 o 
   8   2   8        9.84       10.92      1.59 o 
 -10   3   8        7.59        8.40      1.88 o 
  -9   3   8       21.15       24.14      2.11 o 
  -8   3   8       22.85       27.45      2.67 o 
  -7   3   8        5.41        4.64      2.74 o 
  -6   3   8       23.63       27.77      2.50 o 
  -5   3   8       80.63       84.43      3.78 o 
  -4   3   8      117.93      119.19      4.90 o 
  -3   3   8        7.71        8.22      1.05 o 
  -2   3   8       16.61       13.94      1.08 o 
  -1   3   8        2.13        1.12      0.63 o 
   0   3   8       89.26       83.56      2.21 o 
   1   3   8       24.86       29.62      1.64 o 
   2   3   8       31.57       29.30      1.32 o 
   3   3   8       25.72       24.46      2.75 o 
   4   3   8       12.37       14.07      1.57 o 
   5   3   8       19.86       18.61      2.33 o 
   6   3   8        9.97       10.84      1.27 o 
   7   3   8        2.32        3.35      1.23 o 
  -8   4   8        0.04       -0.22      1.79 o 
  -7   4   8       31.70       32.40      2.82 o 
  -6   4   8       29.66       34.00      3.02 o 
  -5   4   8        0.22       -0.18      1.15 o 
  -4   4   8       12.33       11.03      1.97 o 
  -3   4   8       11.91        9.84      0.95 o 
  -2   4   8       87.66       86.02      6.08 o 
  -1   4   8       54.92       60.26      5.16 o 
   0   4   8        2.91        0.84      1.94 o 
   1   4   8        6.47        3.32      2.16 o 
   2   4   8       48.20       47.46      4.78 o 
   3   4   8       23.06       28.43      4.03 o 
   4   4   8        0.16       -1.38      1.90 o 
   6   4   8        8.39        8.27      1.53 o 
  -6   5   8        2.95        1.26      1.54 o 
  -5   5   8        0.02        0.74      1.29 o 
  -4   5   8        7.56        8.62      3.02 o 
  -3   5   8        7.55        7.52      2.79 o 
  -2   5   8       10.46        9.04      2.96 o 
  -1   5   8        5.00       11.17      3.10 o 
   0   5   8       58.61       55.24      5.28 o 
   1   5   8       30.62       42.45      4.79 o 
   2   5   8        2.47        4.36      2.68 o 
   3   5   8        5.28        5.41      2.97 o 
  -6  -3   9       35.16       41.43      4.21 o 
  -5  -3   9        4.30        4.31      2.33 o 
  -4  -3   9       28.14       26.48      2.60 o 
  -3  -3   9        8.57        6.85      3.10 o 
  -2  -3   9       66.04       64.32      7.49 o 
  -1  -3   9       44.38       46.12      3.06 o 
   0  -3   9       56.14       54.81      3.34 o 
   1  -3   9        9.22        9.89      2.00 o 
   2  -3   9       12.30       12.51      2.12 o 
   3  -3   9       32.52       34.72      2.97 o 
   4  -3   9        5.16        7.02      2.27 o 
   5  -3   9        2.61        2.00      1.85 o 
   6  -3   9        7.00        6.51      2.91 o 
  -9  -2   9        4.91        4.92      2.63 o 
  -8  -2   9       16.44       19.74      2.45 o 
  -7  -2   9        5.85        7.24      1.80 o 
  -6  -2   9        9.73        9.13      1.88 o 
  -5  -2   9       77.83       81.90      5.45 o 
  -4  -2   9       63.01       54.70      4.91 o 
  -3  -2   9       75.02       79.86      3.66 o 
  -2  -2   9        6.26        7.12      2.15 o 
  -1  -2   9       60.03       57.60      3.10 o 
   0  -2   9       21.42       17.26      2.05 o 
   1  -2   9       39.98       43.16      2.89 o 
   2  -2   9        7.33        5.72      1.74 o 
   3  -2   9        1.31        2.30      1.51 o 
   4  -2   9       22.19       23.50      2.63 o 
   5  -2   9       58.08       52.63      3.58 o 
   6  -2   9       21.41       26.89      3.68 o 
   7  -2   9        1.85       -0.45      2.52 o 
 -11  -1   9        5.21        8.90      3.34 o 
 -10  -1   9       20.99       23.49      2.88 o 
  -9  -1   9        4.77        4.99      2.66 o 
  -8  -1   9        8.55        6.72      1.79 o 
  -7  -1   9       11.19        9.08      1.98 o 
  -6  -1   9       59.73       52.08      4.18 o 
  -5  -1   9      180.13      168.23      5.64 o 
  -4  -1   9       82.32       84.22      4.44 o 
  -3  -1   9       13.77       14.57      1.79 o 
  -2  -1   9      118.20      113.71      4.19 o 
  -1  -1   9      127.91      136.56      4.62 o 
   0  -1   9       25.91       28.69      2.23 o 
   1  -1   9       29.23       27.23      2.25 o 
   2  -1   9       14.61       14.27      2.55 o 
   3  -1   9      139.50      139.45      5.03 o 
   4  -1   9       88.88       94.17      4.16 o 
   5  -1   9       16.07       17.41      2.25 o 
   6  -1   9        8.81        5.97      1.90 o 
   7  -1   9       25.74       27.61      2.39 o 
   8  -1   9        9.11       10.11      2.00 o 
 -11   0   9        6.37        6.87      1.69 o 
 -10   0   9        0.74       -0.23      1.18 o 
  -9   0   9        9.86       15.19      2.03 o 
  -8   0   9       80.37       81.06      4.49 o 
  -7   0   9       75.92       75.36      3.81 o 
  -6   0   9       59.31       54.17      3.02 o 
  -5   0   9       18.62       12.98      1.88 o 
  -4   0   9       37.61       37.11      2.00 o 
  -3   0   9      189.25      187.16      4.59 o 
  -2   0   9        8.46       10.58      1.18 o 
  -1   0   9        0.03        0.17      0.65 o 
   0   0   9      150.89      141.89      4.22 o 
   1   0   9      320.10      311.36      8.06 o 
   2   0   9        0.02       -1.01      1.01 o 
   3   0   9        8.68        6.03      1.43 o 
   4   0   9        2.06       -0.96      1.45 o 
   5   0   9       29.58       23.46      1.89 o 
   6   0   9       41.88       45.11      2.52 o 
   7   0   9        1.00       -0.76      1.22 o 
   8   0   9        0.17        0.31      1.35 o 
 -11   1   9        5.20        7.13      1.70 o 
 -10   1   9       21.52       26.38      2.50 o 
  -9   1   9        4.97        6.40      1.38 o 
  -8   1   9        8.57       10.67      1.46 o 
  -7   1   9       10.61       12.61      1.35 o 
  -6   1   9       59.31       57.53      2.53 o 
  -5   1   9      178.91      172.88      4.51 o 
  -4   1   9       80.70       77.04      2.73 o 
  -3   1   9       13.86       17.17      1.38 o 
  -2   1   9      118.09      106.82      3.25 o 
  -1   1   9      131.40      132.05      3.50 o 
   0   1   9       26.91       28.28      1.12 o 
   1   1   9       29.37       26.74      1.28 o 
   2   1   9       15.80       13.92      1.06 o 
   3   1   9      139.14      138.89      3.62 o 
   4   1   9       87.00       92.36      2.99 o 
   5   1   9       15.77       13.94      1.51 o 
   6   1   9        8.38        6.15      1.34 o 
   7   1   9       24.74       28.29      2.13 o 
   8   1   9        8.85       10.28      1.83 o 
 -10   2   9        0.70        0.44      1.26 o 
  -9   2   9        4.82        5.39      1.24 o 
  -8   2   9       16.83       19.25      1.86 o 
  -7   2   9        5.36        5.43      1.30 o 
  -6   2   9        9.34        8.70      1.81 o 
  -5   2   9       76.73       77.04      2.79 o 
  -4   2   9       62.12       55.57      2.84 o 
  -3   2   9       77.45       68.16      2.45 o 
  -2   2   9        5.66        6.01      0.83 o 
  -1   2   9       60.61       58.11      1.80 o 
   0   2   9       22.72       19.98      1.47 o 
   1   2   9       40.97       41.02      1.56 o 
   2   2   9        7.08        7.30      1.03 o 
   3   2   9        1.30        1.61      0.87 o 
   4   2   9       21.27       22.36      2.00 o 
   5   2   9       57.24       56.05      2.74 o 
   6   2   9       21.17       30.48      2.25 o 
   7   2   9        1.76        2.88      1.51 o 
  -9   3   9       13.27       13.99      2.49 o 
  -8   3   9        0.92       -0.59      1.60 o 
  -7   3   9       19.05       19.41      2.33 o 
  -6   3   9       36.48       38.72      2.86 o 
  -5   3   9        4.40        4.15      1.11 o 
  -4   3   9       27.19       28.95      2.01 o 
  -3   3   9        8.30        6.25      1.39 o 
  -2   3   9       63.60       65.69      2.31 o 
  -1   3   9       44.68       41.62      1.78 o 
   0   3   9       57.54       53.12      1.88 o 
   1   3   9        9.25        9.05      0.99 o 
   2   3   9       12.53       14.12      1.09 o 
   3   3   9       33.67       37.19      2.83 o 
   4   3   9        5.20        6.52      1.53 o 
   5   3   9        2.53        0.55      1.65 o 
   6   3   9        6.91        8.59      2.33 o 
  -8   4   9       14.51       14.19      3.18 o 
  -7   4   9       12.37       15.00      2.27 o 
  -6   4   9       10.07       11.62      1.95 o 
  -5   4   9        0.28       -0.16      1.26 o 
  -4   4   9       16.20       17.58      1.86 o 
  -3   4   9       37.51       35.64      4.22 o 
  -2   4   9       13.84       17.78      3.32 o 
  -1   4   9        5.18        6.77      2.60 o 
   0   4   9       26.62       31.29      4.10 o 
   1   4   9       27.16       29.98      4.04 o 
   2   4   9       14.93       16.70      3.45 o 
   3   4   9        2.91        0.74      2.29 o 
   4   4   9        4.15        3.98      2.62 o 
  -4   5   9        6.98        5.69      2.84 o 
  -3   5   9        3.40        5.12      2.75 o 
  -2   5   9        7.17        7.39      2.85 o 
  -1   5   9       32.93       41.86      4.97 o 
   0   5   9       10.46       12.83      3.38 o 
   1   5   9        2.75        4.47      2.58 o 
  -6  -3  10       10.50       19.32      3.48 o 
  -5  -3  10        3.05        1.58      2.19 o 
  -4  -3  10       11.88       11.39      2.17 o 
  -3  -3  10       39.74       41.46      3.25 o 
  -2  -3  10       35.05       38.73      4.40 o 
  -1  -3  10        1.28        0.07      1.56 o 
   0  -3  10       13.20       16.13      2.40 o 
   1  -3  10       30.67       29.91      2.91 o 
   2  -3  10       44.22       51.56      3.61 o 
   3  -3  10        3.12        4.32      1.92 o 
   4  -3  10        3.80        1.12      2.73 o 
   5  -3  10       22.52       22.11      3.94 o 
  -9  -2  10       35.84       33.80      4.40 o 
  -8  -2  10        7.87       10.39      2.83 o 
  -7  -2  10        9.63        8.27      2.09 o 
  -6  -2  10       29.56       28.58      4.70 o 
  -5  -2  10       82.04       75.12      3.92 o 
  -4  -2  10       42.00       36.66      2.88 o 
  -3  -2  10        0.26       -1.27      1.28 o 
  -2  -2  10        2.71        1.84      1.58 o 
  -1  -2  10       87.47       87.04      4.02 o 
   0  -2  10      109.39      107.63      5.22 o 
   1  -2  10        5.08        6.49      1.87 o 
   2  -2  10       10.13        8.40      1.82 o 
   3  -2  10       53.59       58.66      3.62 o 
   4  -2  10       77.71       74.58      4.10 o 
   5  -2  10        7.44       10.79      2.34 o 
   6  -2  10       13.58        7.75      2.34 o 
 -10  -1  10        1.61        1.74      2.01 o 
  -9  -1  10        6.65        7.27      2.16 o 
  -8  -1  10       24.18       24.95      5.29 o 
  -7  -1  10       11.53       11.63      2.05 o 
  -6  -1  10       10.04       11.89      1.95 o 
  -5  -1  10        9.14        9.35      1.80 o 
  -4  -1  10       35.01       35.55      3.35 o 
  -3  -1  10      168.67      177.69      5.72 o 
  -2  -1  10       19.61       16.24      2.73 o 
  -1  -1  10       34.92       36.39      4.69 o 
   0  -1  10       24.90       23.94      4.19 o 
   1  -1  10       26.25       26.83      3.55 o 
   2  -1  10       25.20       29.79      3.60 o 
   3  -1  10        7.51        7.98      1.80 o 
   4  -1  10       23.43       23.48      3.29 o 
   5  -1  10        9.88        9.97      2.16 o 
   6  -1  10       40.36       37.91      4.19 o 
   7  -1  10        2.97        1.77      1.59 o 
 -10   0  10       16.83       15.95      3.07 o 
  -9   0  10        0.05        0.98      1.83 o 
  -8   0  10       14.90       13.42      2.13 o 
  -7   0  10       17.22       13.12      2.03 o 
  -6   0  10       26.46       26.56      2.37 o 
  -5   0  10      121.10      127.91      4.87 o 
  -4   0  10        1.36        0.47      1.28 o 
  -3   0  10       10.00        8.31      1.56 o 
  -2   0  10       27.24       23.13      2.03 o 
  -1   0  10       55.81       57.10      4.44 o 
   0   0  10        0.19        0.18      1.14 o 
   1   0  10       18.91       18.02      2.90 o 
   2   0  10        2.37        1.50      1.30 o 
   3   0  10        0.77        0.02      1.29 o 
   4   0  10       32.91       37.99      2.21 o 
   5   0  10        0.41        1.01      1.24 o 
   6   0  10        0.05       -1.07      1.22 o 
   7   0  10        1.40        1.88      1.47 o 
 -10   1  10        1.62        2.82      1.72 o 
  -9   1  10        6.55       10.72      1.59 o 
  -8   1  10       24.03       33.18      5.34 o 
  -7   1  10       11.80       10.84      1.85 o 
  -6   1  10       10.54        9.32      1.72 o 
  -5   1  10        9.13        8.74      1.59 o 
  -4   1  10       36.47       33.46      1.94 o 
  -3   1  10      170.04      163.94      4.37 o 
  -2   1  10       18.91       18.47      2.12 o 
  -1   1  10       34.74       32.03      1.81 o 
   0   1  10       25.99       22.91      3.69 o 
   1   1  10       27.05       26.01      2.01 o 
   2   1  10       25.17       23.86      1.98 o 
   3   1  10        7.84        7.09      1.17 o 
   4   1  10       22.79       21.59      1.68 o 
   5   1  10        9.42        9.42      1.42 o 
   6   1  10       40.42       46.24      3.40 o 
   7   1  10        2.86        3.32      1.75 o 
 -10   2  10       14.92       16.81      2.46 o 
  -9   2  10       37.00       40.23      5.46 o 
  -8   2  10        8.11        7.92      1.84 o 
  -7   2  10        9.72        9.05      1.65 o 
  -6   2  10       29.84       30.21      1.99 o 
  -5   2  10       80.33       81.92      3.55 o 
  -4   2  10       40.70       44.35      2.15 o 
  -3   2  10        0.26        0.48      0.91 o 
  -2   2  10        2.72        3.18      0.95 o 
  -1   2  10       89.03       85.60      2.71 o 
   0   2  10      110.85      101.55      3.03 o 
   1   2  10        5.16        5.94      1.24 o 
   2   2  10       10.40       12.93      1.42 o 
   3   2  10       53.81       56.64      2.62 o 
   4   2  10       76.62       80.71      3.27 o 
   5   2  10        7.09        9.66      1.65 o 
   6   2  10       13.35       12.18      2.75 o 
  -8   3  10        4.72        6.55      2.04 o 
  -7   3  10       17.74       18.69      2.49 o 
  -6   3  10       10.46       13.71      1.56 o 
  -5   3  10        3.03        2.57      1.07 o 
  -4   3  10       11.70       12.85      1.96 o 
  -3   3  10       39.25       42.58      3.46 o 
  -2   3  10       34.76       33.27      2.39 o 
  -1   3  10        1.27        1.88      1.55 o 
   0   3  10       12.59       12.33      1.69 o 
   1   3  10       30.15       32.75      3.44 o 
   2   3  10       44.25       50.01      2.69 o 
   3   3  10        3.09        2.54      1.54 o 
   4   3  10        3.84        3.74      1.80 o 
   5   3  10       22.77       24.57      2.95 o 
  -6   4  10        3.26        5.38      2.73 o 
  -5   4  10        2.70        3.69      1.68 o 
  -4   4  10        7.09        7.31      1.54 o 
  -3   4  10        4.13        3.81      1.99 o 
  -2   4  10       32.71       38.50      4.64 o 
  -1   4  10       18.85       23.37      3.85 o 
   0   4  10       11.92        8.76      2.98 o 
   1   4  10        2.98        2.90      2.41 o 
   2   4  10        8.22        6.92      2.99 o 
  -5  -3  11       17.19       17.44      3.62 o 
  -4  -3  11        7.52       12.60      3.14 o 
  -3  -3  11        3.19        5.60      1.95 o 
  -2  -3  11        0.53        0.43      2.32 o 
  -1  -3  11       13.93       16.51      2.50 o 
   0  -3  11       35.92       41.05      3.41 o 
   1  -3  11        3.13        3.26      3.84 o 
   2  -3  11       12.07       15.01      2.66 o 
   3  -3  11        8.85       11.00      2.45 o 
   4  -3  11       20.16       33.97      4.49 o 
  -9  -2  11        4.99        7.97      3.18 o 
  -8  -2  11        2.49        5.37      2.86 o 
  -7  -2  11       14.08       12.41      2.54 o 
  -6  -2  11       15.21       13.47      2.36 o 
  -5  -2  11        8.33        9.96      2.14 o 
  -4  -2  11        5.07        3.26      1.76 o 
  -3  -2  11       29.61       34.03      2.91 o 
  -2  -2  11       36.94       33.60      3.39 o 
  -1  -2  11        1.60        1.23      1.55 o 
   0  -2  11        8.24        9.81      3.00 o 
   1  -2  11        6.25        4.39      1.83 o 
   2  -2  11       34.44       39.07      3.19 o 
   3  -2  11       11.00       10.85      2.30 o 
   4  -2  11        2.28       -1.55      1.55 o 
   5  -2  11        6.14        8.45      2.36 o 
  -9  -1  11       15.14       19.37      5.49 o 
  -8  -1  11        7.27        8.66      2.08 o 
  -7  -1  11        9.95       11.03      2.49 o 
  -6  -1  11        9.98       10.58      2.02 o 
  -5  -1  11       30.38       29.33      2.67 o 
  -4  -1  11       45.55       40.65      7.41 o 
  -3  -1  11       14.88       19.10      2.26 o 
  -2  -1  11       15.29       13.08      2.05 o 
  -1  -1  11       39.68       40.66      2.89 o 
   0  -1  11       44.54       42.33      3.04 o 
   1  -1  11       10.23       10.13      1.95 o 
   2  -1  11       30.90       34.21      2.84 o 
   3  -1  11       19.68       24.38      3.43 o 
   4  -1  11        8.19        3.54      3.74 o 
   5  -1  11       13.05       16.08      2.47 o 
   6  -1  11        1.23        0.63      2.21 o 
 -10   0  11        0.10       -0.07      1.83 o 
  -9   0  11        1.66        2.63      1.90 o 
  -8   0  11        1.69        2.57      1.79 o 
  -7   0  11       11.08        9.51      1.97 o 
  -6   0  11       33.75       29.69      2.64 o 
  -5   0  11        1.03        0.82      1.35 o 
  -4   0  11       85.12       81.10      5.78 o 
  -3   0  11       96.35      107.32      4.31 o 
  -2   0  11       18.49       13.62      1.94 o 
  -1   0  11        0.83       -1.13      1.13 o 
   0   0  11       14.01       15.54      2.48 o 
   1   0  11        1.09        2.16      1.41 o 
   2   0  11        7.27        5.18      1.68 o 
   3   0  11       44.68       42.29      2.95 o 
   4   0  11        0.13        0.14      1.22 o 
   5   0  11       34.73       33.17      2.40 o 
   6   0  11       32.80       43.24      2.75 o 
  -9   1  11       14.95       12.25      2.36 o 
  -8   1  11        7.67        7.07      3.45 o 
  -7   1  11        9.97        9.51      1.90 o 
  -6   1  11        9.77       10.52      4.42 o 
  -5   1  11       29.01       32.17      3.35 o 
  -4   1  11       44.16       42.17      4.40 o 
  -3   1  11       14.75       16.11      1.90 o 
  -2   1  11       15.43       13.82      1.77 o 
  -1   1  11       39.92       37.11      2.41 o 
   0   1  11       44.71       43.46      2.62 o 
   1   1  11       10.65       14.55      1.81 o 
   2   1  11       30.53       35.08      6.19 o 
   3   1  11       18.55       23.47      5.76 o 
   4   1  11        7.59       13.45      1.94 o 
   5   1  11       13.16       16.33      2.19 o 
   6   1  11        1.23       -0.08      1.61 o 
  -9   2  11        4.93        7.63      2.19 o 
  -8   2  11        2.50        3.56      1.74 o 
  -7   2  11       13.67       12.62      2.01 o 
  -6   2  11       15.01       12.22      1.88 o 
  -5   2  11        8.37        9.89      1.70 o 
  -4   2  11        5.47        4.78      1.38 o 
  -3   2  11       29.29       35.41      3.65 o 
  -2   2  11       36.12       33.81      2.75 o 
  -1   2  11        1.69        1.31      1.13 o 
   0   2  11        7.94        7.70      1.73 o 
   1   2  11        6.28        8.17      1.40 o 
   2   2  11       34.84       36.89      2.25 o 
   3   2  11       11.20       14.45      1.71 o 
   4   2  11        2.26        2.33      1.32 o 
   5   2  11        5.86        7.24      1.67 o 
  -7   3  11        1.98        0.73      1.55 o 
  -6   3  11        9.73       12.13      1.81 o 
  -5   3  11       17.19       21.81      1.76 o 
  -4   3  11        7.49        6.39      1.24 o 
  -3   3  11        3.29        1.88      0.98 o 
  -2   3  11        0.43        1.15      1.31 o 
  -1   3  11       14.32       12.25      2.13 o 
   0   3  11       36.23       37.04      3.04 o 
   1   3  11        2.95        1.83      1.59 o 
   2   3  11       12.26       13.69      2.14 o 
   3   3  11        9.12        7.89      1.98 o 
   4   3  11       20.22       22.22      2.86 o 
  -5   4  11        1.28        2.00      1.64 o 
  -4   4  11        2.23        1.04      1.43 o 
  -3   4  11        9.74       11.51      1.55 o 
  -2   4  11       10.43       11.38      3.35 o 
  -1   4  11        0.64       -0.64      2.16 o 
  -5  -3  12        0.28        0.06      2.62 o 
  -4  -3  12        0.87       -0.10      2.50 o 
  -3  -3  12        8.56        1.23      2.60 o 
  -2  -3  12       12.66       13.45      3.47 o 
  -1  -3  12        6.24        9.12      3.11 o 
   0  -3  12        9.45        9.10      2.43 o 
   1  -3  12       26.76       26.27      4.24 o 
   2  -3  12       17.50       24.74      4.16 o 
  -7  -2  12        1.40        2.73      2.01 o 
  -6  -2  12        1.76        2.95      1.91 o 
  -5  -2  12        8.21        8.70      3.28 o 
  -4  -2  12       10.57       11.72      2.33 o 
  -3  -2  12        9.24        8.16      2.04 o 
  -2  -2  12       18.70       18.21      2.56 o 
  -1  -2  12       29.99       28.66      3.63 o 
   0  -2  12       18.18       19.87      2.68 o 
   1  -2  12        6.36        3.74      2.01 o 
   2  -2  12        7.29        9.01      2.24 o 
   3  -2  12        8.57        7.88      2.89 o 
   4  -2  12        3.84        6.76      2.32 o 
  -8  -1  12        0.59        2.32      1.93 o 
  -7  -1  12        9.73       11.79      2.79 o 
  -6  -1  12       26.21       27.70      3.26 o 
  -5  -1  12       22.18       20.83      2.50 o 
  -4  -1  12       26.70       25.49      3.07 o 
  -3  -1  12       32.98       41.45      3.14 o 
  -2  -1  12       11.65        8.52      1.93 o 
  -1  -1  12       15.15       12.60      2.17 o 
   0  -1  12        1.74        0.77      2.08 o 
   1  -1  12        3.33        2.18      1.98 o 
   2  -1  12       11.90       14.31      2.30 o 
   3  -1  12       15.51       20.79      3.39 o 
   4  -1  12        0.50       -1.18      1.71 o 
   5  -1  12       14.50       15.14      2.74 o 
  -9   0  12        4.93        3.50      2.05 o 
  -8   0  12        3.55        4.23      2.54 o 
  -7   0  12        0.03        0.31      1.75 o 
  -6   0  12        1.58        1.68      1.56 o 
  -5   0  12        1.59        2.84      2.05 o 
  -4   0  12       39.22       40.73      3.12 o 
  -3   0  12       94.19      104.13      6.08 o 
  -2   0  12        0.01       -1.55      1.55 o 
  -1   0  12       48.87       49.13      5.45 o 
   0   0  12       25.29       21.97      2.34 o 
   1   0  12        4.33        4.71      1.73 o 
   2   0  12        0.41        0.62      1.50 o 
   3   0  12        0.04       -0.24      1.49 o 
   4   0  12        1.15        0.48      1.63 o 
   5   0  12       24.55       23.64      2.82 o 
  -8   1  12        0.50       -1.56      1.56 o 
  -7   1  12        9.52        7.70      2.01 o 
  -6   1  12       25.79       26.50      2.57 o 
  -5   1  12       21.75       19.89      2.25 o 
  -4   1  12       26.96       19.96      2.18 o 
  -3   1  12       32.71       34.53      6.01 o 
  -2   1  12       11.74       12.75      1.88 o 
  -1   1  12       15.49       15.03      1.98 o 
   0   1  12        1.76        2.79      1.43 o 
   1   1  12        3.49        1.21      1.38 o 
   2   1  12       11.85       14.70      2.02 o 
   3   1  12       15.64       13.97      2.66 o 
   4   1  12        0.48       -0.44      1.47 o 
   5   1  12       14.70       14.10      2.27 o 
  -8   2  12        1.52        3.53      2.59 o 
  -7   2  12        1.48        0.13      1.60 o 
  -6   2  12        1.70        2.74      1.58 o 
  -5   2  12        8.25        7.05      1.71 o 
  -4   2  12       10.75        8.55      1.63 o 
  -3   2  12        8.94       11.36      2.64 o 
  -2   2  12       18.91       19.62      3.81 o 
  -1   2  12       29.85       28.07      2.58 o 
   0   2  12       17.78       19.76      1.89 o 
   1   2  12        6.81        6.33      1.44 o 
   2   2  12        7.28        6.91      1.80 o 
   3   2  12        8.55        9.34      4.18 o 
   4   2  12        3.73        4.01      1.58 o 
  -6   3  12        3.96        4.57      1.64 o 
  -5   3  12        0.24       -0.58      2.06 o 
  -4   3  12        0.82       -0.13      1.22 o 
  -3   3  12        7.96        8.64      2.49 o 
  -2   3  12       12.46       10.70      2.40 o 
  -1   3  12        6.56        8.96      2.19 o 
   0   3  12        9.39       12.30      2.28 o 
   1   3  12       26.96       32.20      3.02 o 
   2   3  12       17.67       16.64      2.54 o 
  -2  -3  13        1.03        4.40      2.99 o 
  -6  -2  13        8.80       11.16      4.25 o 
  -5  -2  13        4.67        5.94      2.21 o 
  -4  -2  13        5.47        6.27      2.18 o 
  -3  -2  13        0.66       -1.51      3.59 o 
  -2  -2  13       15.55       18.69      2.75 o 
  -1  -2  13       17.90       21.50      2.86 o 
   0  -2  13        2.87        4.81      2.08 o 
   1  -2  13       18.79       21.45      2.90 o 
   2  -2  13       19.08       18.55      2.92 o 
  -7  -1  13        2.03        2.87      2.05 o 
  -6  -1  13        0.50        0.42      1.79 o 
  -5  -1  13        9.41       11.63      2.34 o 
  -4  -1  13       43.77       47.30      3.80 o 
  -3  -1  13       13.64       14.66      2.44 o 
  -2  -1  13        3.39        3.86      1.92 o 
  -1  -1  13        5.78        6.15      1.95 o 
   0  -1  13        6.28        6.93      2.14 o 
   1  -1  13        5.18        4.96      2.00 o 
   2  -1  13        4.83        4.81      2.12 o 
   3  -1  13        1.51        3.36      2.05 o 
  -7   0  13       11.28       13.23      2.44 o 
  -6   0  13        8.43       11.01      2.30 o 
  -5   0  13        0.26        0.16      1.58 o 
  -4   0  13        3.10        1.19      1.63 o 
  -3   0  13        3.38        4.77      2.10 o 
  -2   0  13       35.60       36.62      5.10 o 
  -1   0  13       24.82       29.35      2.81 o 
   0   0  13        0.07       -1.16      1.57 o 
   1   0  13        1.92        2.22      1.64 o 
   2   0  13        0.99        0.42      1.63 o 
   3   0  13        0.21       -1.52      1.52 o 
  -7   1  13        2.18        4.13      1.88 o 
  -6   1  13        0.54       -1.18      1.83 o 
  -5   1  13        9.70       14.08      2.17 o 
  -4   1  13       44.34       51.08      3.20 o 
  -3   1  13       13.80       15.37      2.12 o 
  -2   1  13        3.38        1.58      1.57 o 
  -1   1  13        5.88        2.84      1.55 o 
   0   1  13        6.17        6.84      1.81 o 
   1   1  13        5.41        5.27      1.74 o 
   2   1  13        4.94        3.91      1.81 o 
   3   1  13        1.46        0.30      1.57 o 
  -6   2  13        9.09       11.75      2.25 o 
  -5   2  13        4.59        4.33      1.73 o 
  -4   2  13        5.54        3.79      1.64 o 
  -3   2  13        0.61        2.40      1.46 o 
  -2   2  13       15.29       16.12      1.95 o 
  -1   2  13       18.22       20.99      2.07 o 
   0   2  13        2.91        0.52      3.12 o 
   1   2  13       18.86       18.44      2.01 o 
   2   2  13       19.33       21.22      2.12 o 
  -3   3  13        2.58        1.35      2.33 o 
  -2   3  13        1.03        2.15      2.23 o 
  -1   3  13       10.11       13.20      2.72 o 
  -5  -1  14        4.80        4.70      2.98 o 
  -4  -1  14        2.12        2.23      2.65 o 
  -3  -1  14        0.41        2.26      1.98 o 
  -2  -1  14       19.02       18.10      3.72 o 
  -1  -1  14       28.27       29.44      3.17 o 
   0  -1  14        0.27       -0.65      2.75 o 
  -5   0  14       24.50       25.33      2.86 o 
  -4   0  14       33.77       31.15      3.18 o 
  -3   0  14       10.36       13.54      7.80 o 
  -2   0  14        0.00        1.38      1.77 o 
  -1   0  14        0.21       -1.09      1.95 o 
   0   0  14        0.00        2.08      1.87 o 
   1   0  14        7.17       11.46      2.56 o 
  -5   1  14        4.58        4.64      1.96 o 
  -4   1  14        2.09        3.72      1.88 o 
  -3   1  14        0.33        0.83      1.89 o 
  -2   1  14       18.69       21.57      2.52 o 
  -1   1  14       27.98       29.21      2.78 o 
   0   1  14        0.28        0.60      1.69 o 
                                                 
